# Supplementary material for: Aging alters tumor cell - T cell crosstalk to promote breast cancer progression
Source: bioRxiv. 2025 Nov 17:2025.11.17.688754. Preprint. [Version 1] doi: 10.1101/2025.11.17.688754 (PMC12667786; doi:10.1101/2025.11.17.688754)
Supplement: Supplement 1 [file media-1.xlsx]

## Sheet: DEG-Neu-D8
	Gene	Subset	Contrast	Estimate	Pr(>|t|)	FDR
young...old	0610009B22Rik	Neu	young - old	-0.0323795	0.730202	0.999956
young...old.1	Sanbr	Neu	young - old	-0.33347	0.396193	0.999956
young...old.2	0610010K14Rik	Neu	young - old	-0.0907487	0.585156	0.999956
young...old.4	0610030E20Rik	Neu	young - old	0.0585973	0.73026	0.999956
young...old.5	0610040J01Rik	Neu	young - old	0.057257	0.714931	0.999956
young...old.6	1110002E22Rik	Neu	young - old	-0.0432458	0.891626	0.999956
young...old.7	1110004F10Rik	Neu	young - old	0.0777595	0.723046	0.999956
young...old.8	Bbln	Neu	young - old	0.0916786	0.826429	0.999956
young...old.9	Eola1	Neu	young - old	-0.210879	0.294245	0.999956
young...old.10	1110017D15Rik	Neu	young - old	-0.108348	0.580786	0.999956
young...old.11	1110025L11Rik	Neu	young - old	-0.300472	0.274236	0.999956
young...old.12	1110032A03Rik	Neu	young - old	0.0737238	0.533962	0.999956
young...old.13	1110032F04Rik	Neu	young - old	0.281887	0.469345	0.999956
young...old.14	1110038F14Rik	Neu	young - old	0.358907	0.202228	0.999956
young...old.3911	Cxcl10	Neu	young - old	4.12732	4.35e-11	8.68e-07
young...old.16	1110059E24Rik	Neu	young - old	-0.00309939	0.980969	0.999956
young...old.18	1110065P20Rik	Neu	young - old	-0.910186	0.0979162	0.999956
young...old.19	1190007I07Rik	Neu	young - old	-0.157748	0.173782	0.999956
young...old.20	1300017J02Rik	Neu	young - old	-0.0605673	0.809168	0.999956
young...old.21	1500009C09Rik	Neu	young - old	-0.0131713	0.955486	0.999956
young...old.22	1500009L16Rik	Neu	young - old	-0.0149345	0.960453	0.999956
young...old.23	1520401A03Rik	Neu	young - old	-0.0914988	0.172162	0.999956
young...old.24	1600012H06Rik	Neu	young - old	0.117416	0.41374	0.999956
young...old.25	1600014C10Rik	Neu	young - old	0.417305	0.329484	0.999956
young...old.26	1600014C23Rik	Neu	young - old	-0.21689	0.334426	0.999956
young...old.27	1700001C19Rik	Neu	young - old	0.134606	0.745133	0.999956
young...old.28	1700001K19Rik	Neu	young - old	-0.00317125	0.993203	0.999956
young...old.29	1700001L19Rik	Neu	young - old	-0.122792	0.681239	0.999956
young...old.30	1700001O22Rik	Neu	young - old	0.0750917	0.621635	0.999956
young...old.31	1700001P01Rik	Neu	young - old	-0.234744	0.238467	0.999956
young...old.32	1700003E16Rik	Neu	young - old	0.000825985	0.998086	0.999956
young...old.33	1700003F12Rik	Neu	young - old	0.0770538	0.833909	0.999956
young...old.34	1700003H04Rik	Neu	young - old	-0.0660449	0.537462	0.999956
young...old.35	1700006A11Rik	Neu	young - old	-0.138226	0.637473	0.999956
young...old.36	1700007K13Rik	Neu	young - old	-0.0924051	0.775812	0.999956
young...old.37	1700008O03Rik	Neu	young - old	0.0358883	0.941526	0.999956
young...old.38	1700008P02Rik	Neu	young - old	-0.0636332	0.829746	0.999956
young...old.39	1700009N14Rik	Neu	young - old	-0.0769431	0.805278	0.999956
young...old.40	1700010B08Rik	Neu	young - old	-0.464301	0.179358	0.999956
young...old.41	1700010I14Rik	Neu	young - old	-0.096963	0.541693	0.999956
young...old.42	1700011L22Rik	Neu	young - old	-0.153407	0.677144	0.999956
young...old.43	1700012A03Rik	Neu	young - old	0.0307858	0.868842	0.999956
young...old.44	1700012B07Rik	Neu	young - old	-0.2686	0.485892	0.999956
young...old.45	1700012B09Rik	Neu	young - old	-0.278716	0.0520853	0.927372
young...old.46	1700012P22Rik	Neu	young - old	0.080589	0.83135	0.999956
young...old.47	1700013D24Rik	Neu	young - old	-0.0644514	0.710188	0.999956
young...old.48	1700013F07Rik	Neu	young - old	-0.218385	0.516508	0.999956
young...old.49	1700013G24Rik	Neu	young - old	-0.185546	0.493593	0.999956
young...old.50	1700013H16Rik	Neu	young - old	0.0132514	0.957219	0.999956
young...old.51	Pttg1ip2	Neu	young - old	-0.156014	0.521225	0.999956
young...old.52	1700015G11Rik	Neu	young - old	-0.188237	0.455169	0.999956
young...old.53	1700016C15Rik	Neu	young - old	-0.0922103	0.776561	0.999956
young...old.54	1700016D06Rik	Neu	young - old	-0.143816	0.412671	0.999956
young...old.55	1700016H13Rik	Neu	young - old	-0.0265961	0.911746	0.999956
young...old.56	1700016K19Rik	Neu	young - old	-0.0241358	0.91621	0.999956
young...old.57	1700017B05Rik	Neu	young - old	-0.0606284	0.706697	0.999956
young...old.58	1700017N19Rik	Neu	young - old	-0.0458999	0.905232	0.999956
young...old.59	1700018B08Rik	Neu	young - old	-0.146787	0.438615	0.999956
young...old.60	1700018F24Rik	Neu	young - old	-0.0554831	0.734528	0.999956
young...old.61	1700018G05Rik	Neu	young - old	-0.0838804	0.809594	0.999956
young...old.62	1700019A02Rik	Neu	young - old	0.0327883	0.905668	0.999956
young...old.63	1700019D03Rik	Neu	young - old	-0.181404	0.678709	0.999956
young...old.64	1700019N19Rik	Neu	young - old	0.176079	0.448537	0.999956
young...old.65	1700020A23Rik	Neu	young - old	-0.385378	0.099768	0.999956
young...old.66	Nscme3l	Neu	young - old	-0.139846	0.537046	0.999956
young...old.67	1700020L24Rik	Neu	young - old	-0.0520439	0.608196	0.999956
young...old.68	1700020N01Rik	Neu	young - old	-0.251866	0.298311	0.999956
young...old.69	1700020N15Rik	Neu	young - old	-0.0276393	0.785472	0.999956
young...old.70	1700021F07Rik	Neu	young - old	-0.16514	0.613433	0.999956
young...old.71	1700022I11Rik	Neu	young - old	-0.169839	0.743911	0.999956
young...old.72	1700024G13Rik	Neu	young - old	0.0676827	0.793182	0.999956
young...old.73	1700024J04Rik	Neu	young - old	0.0530886	0.7557	0.999956
young...old.74	1700025C18Rik	Neu	young - old	0.041334	0.82069	0.999956
young...old.75	1700025G04Rik	Neu	young - old	0.488392	0.247231	0.999956
young...old.76	1700028J19Rik	Neu	young - old	-0.230813	0.439766	0.999956
young...old.77	1700028K03Rik	Neu	young - old	-0.00323484	0.982572	0.999956
young...old.78	1700028P14Rik	Neu	young - old	-0.265789	0.662729	0.999956
young...old.79	1700029F12Rik	Neu	young - old	-0.295934	0.277998	0.999956
young...old.80	1700029H14Rik	Neu	young - old	-0.158735	0.547323	0.999956
young...old.81	1700029I15Rik	Neu	young - old	-0.180572	0.454906	0.999956
young...old.82	1700029J07Rik	Neu	young - old	0.152391	0.660247	0.999956
young...old.83	Ndufb11b	Neu	young - old	-0.117818	0.741584	0.999956
young...old.84	1700030J22Rik	Neu	young - old	0.046852	0.814573	0.999956
young...old.85	1700030K09Rik	Neu	young - old	-0.000794172	0.997365	0.999956
young...old.86	1700031F05Rik	Neu	young - old	-0.193564	0.269831	0.999956
young...old.87	1700034E13Rik	Neu	young - old	0.069877	0.704743	0.999956
young...old.88	1700034I23Rik	Neu	young - old	-0.0905549	0.682844	0.999956
young...old.89	1700034J05Rik	Neu	young - old	-0.0437205	0.909249	0.999956
young...old.90	1700037C18Rik	Neu	young - old	0.0121073	0.969226	0.999956
young...old.91	1700037H04Rik	Neu	young - old	-0.0761247	0.552351	0.999956
young...old.92	P3r3urf	Neu	young - old	-0.205912	0.495879	0.999956
young...old.93	1700056E22Rik	Neu	young - old	0.125476	0.610948	0.999956
young...old.94	1700057G04Rik	Neu	young - old	0.103942	0.600225	0.999956
young...old.95	1700066B19Rik	Neu	young - old	0.0183945	0.945221	0.999956
young...old.96	1700066M21Rik	Neu	young - old	-0.00753324	0.962655	0.999956
young...old.97	1700067K01Rik	Neu	young - old	-0.164496	0.318783	0.999956
young...old.98	1700067P10Rik	Neu	young - old	-0.287135	0.464608	0.999956
young...old.99	1700069L16Rik	Neu	young - old	0.00816594	0.978287	0.999956
young...old.100	Prss59	Neu	young - old	-0.423675	0.418122	0.999956
young...old.101	1700084M14Rik	Neu	young - old	-0.251671	0.160899	0.999956
young...old.102	1700086L19Rik	Neu	young - old	-0.205788	0.63856	0.999956
young...old.103	1700088E04Rik	Neu	young - old	0.1547	0.583578	0.999956
young...old.104	1700092M07Rik	Neu	young - old	-0.106895	0.65238	0.999956
young...old.105	1700093K21Rik	Neu	young - old	-0.0977534	0.39749	0.999956
young...old.106	1700094D03Rik	Neu	young - old	-0.0163511	0.943853	0.999956
young...old.107	1700102P08Rik	Neu	young - old	-0.238472	0.266407	0.999956
young...old.108	1700109H08Rik	Neu	young - old	0.0650067	0.681106	0.999956
young...old.109	1700113H08Rik	Neu	young - old	0.0689046	0.763141	0.999956
young...old.110	1700122O11Rik	Neu	young - old	-0.147194	0.627477	0.999956
young...old.111	1700123K08Rik	Neu	young - old	0.345727	0.203149	0.999956
young...old.112	1700123L14Rik	Neu	young - old	-0.280332	0.310821	0.999956
young...old.113	1700123O20Rik	Neu	young - old	-0.128913	0.627639	0.999956
young...old.114	1700125H20Rik	Neu	young - old	-0.127386	0.838074	0.999956
young...old.115	1700129C05Rik	Neu	young - old	-0.0646596	0.722557	0.999956
young...old.116	1810009A15Rik	Neu	young - old	0.114918	0.368854	0.999956
young...old.118	1810009N02Rik	Neu	young - old	-0.00944525	0.980463	0.999956
young...old.119	1810010H24Rik	Neu	young - old	0.182793	0.543371	0.999956
young...old.120	1810013L24Rik	Neu	young - old	-0.274993	0.154948	0.999956
young...old.121	1810024B03Rik	Neu	young - old	0.0650917	0.860646	0.999956
young...old.122	1810030O07Rik	Neu	young - old	-0.16903	0.430947	0.999956
young...old.123	1810037I17Rik	Neu	young - old	-0.35085	0.233695	0.999956
young...old.124	1810046K07Rik	Neu	young - old	-0.0777975	0.800789	0.999956
young...old.125	1810055G02Rik	Neu	young - old	-0.207179	0.216682	0.999956
young...old.126	1810062G17Rik	Neu	young - old	0.122565	0.532157	0.999956
young...old.127	1810065E05Rik	Neu	young - old	-0.0328604	0.871984	0.999956
young...old.128	2010003K11Rik	Neu	young - old	-0.127814	0.44162	0.999956
young...old.129	2010106E10Rik	Neu	young - old	-0.00186118	0.99049	0.999956
young...old.130	2010109A12Rik	Neu	young - old	-0.313113	0.321191	0.999956
young...old.131	Cracdl	Neu	young - old	0.0715544	0.715511	0.999956
young...old.132	2200002D01Rik	Neu	young - old	-0.400807	0.304421	0.999956
young...old.134	2210016F16Rik	Neu	young - old	-0.156179	0.530049	0.999956
young...old.135	2210016L21Rik	Neu	young - old	0.0514016	0.675395	0.999956
young...old.136	Lypd8l	Neu	young - old	0.102118	0.712042	0.999956
young...old.137	2210408I21Rik	Neu	young - old	-0.15277	0.601935	0.999956
young...old.138	2210418O10Rik	Neu	young - old	-0.0491146	0.799439	0.999956
young...old.139	2300002M23Rik	Neu	young - old	-0.0061032	0.982519	0.999956
young...old.140	2300009A05Rik	Neu	young - old	0.0277484	0.867973	0.999956
young...old.141	2310002L09Rik	Neu	young - old	-0.0344022	0.823748	0.999956
young...old.142	2310009B15Rik	Neu	young - old	-0.0993384	0.642767	0.999956
young...old.143	2310011J03Rik	Neu	young - old	-0.162188	0.386191	0.999956
young...old.144	2310022A10Rik	Neu	young - old	0.146915	0.549508	0.999956
young...old.146	2310030G06Rik	Neu	young - old	0.0230329	0.907978	0.999956
young...old.147	2310033P09Rik	Neu	young - old	0.0225381	0.917827	0.999956
young...old.148	2310034C09Rik	Neu	young - old	-0.28516	0.24084	0.999956
young...old.149	2310034G01Rik	Neu	young - old	0.0785108	0.649535	0.999956
young...old.150	2310034P14Rik	Neu	young - old	-0.256541	0.161242	0.999956
young...old.151	2310039H08Rik	Neu	young - old	-0.0141291	0.948235	0.999956
young...old.152	2310050C09Rik	Neu	young - old	-0.167183	0.579496	0.999956
young...old.154	2310057M21Rik	Neu	young - old	-0.0775675	0.496834	0.999956
young...old.155	2310057N15Rik	Neu	young - old	-0.00233073	0.994522	0.999956
young...old.156	2310061I04Rik	Neu	young - old	-0.143389	0.371459	0.999956
young...old.157	2310061N02Rik	Neu	young - old	-0.127943	0.371734	0.999956
young...old.158	2310079G19Rik	Neu	young - old	-0.147902	0.372848	0.999956
young...old.159	2410002F23Rik	Neu	young - old	-0.098039	0.253075	0.999956
young...old.161	2410004P03Rik	Neu	young - old	0.0069301	0.985112	0.999956
young...old.162	Spring1	Neu	young - old	0.187167	0.539659	0.999956
young...old.163	2410137M14Rik	Neu	young - old	0.085202	0.794334	0.999956
young...old.164	Zfp998	Neu	young - old	0.0279076	0.922527	0.999956
young...old.165	2510002D24Rik	Neu	young - old	0.0177343	0.920926	0.999956
young...old.166	2510009E07Rik	Neu	young - old	-0.100051	0.5562	0.999956
young...old.167	2510039O18Rik	Neu	young - old	-0.141932	0.310986	0.999956
young...old.168	2610001J05Rik	Neu	young - old	-0.123423	0.682375	0.999956
young...old.169	2610002M06Rik	Neu	young - old	0.199149	0.408974	0.999956
young...old.170	2610008E11Rik	Neu	young - old	-0.185649	0.491154	0.999956
young...old.171	2610028H24Rik	Neu	young - old	0.0883138	0.702701	0.999956
young...old.172	2610301B20Rik	Neu	young - old	-0.117036	0.527566	0.999956
young...old.173	2610318N02Rik	Neu	young - old	0.0855276	0.741019	0.999956
young...old.174	2610507B11Rik	Neu	young - old	0.256031	0.455678	0.999956
young...old.175	2610524H06Rik	Neu	young - old	-0.0957074	0.513298	0.999956
young...old.177	2610528J11Rik	Neu	young - old	0.0515296	0.609049	0.999956
young...old.178	2700049A03Rik	Neu	young - old	-0.211562	0.0994935	0.999956
young...old.179	2700062C07Rik	Neu	young - old	-0.250608	0.402056	0.999956
young...old.180	Zfta	Neu	young - old	-0.457431	0.227393	0.999956
young...old.181	2700097O09Rik	Neu	young - old	-0.0111672	0.94517	0.999956
young...old.182	2810004N23Rik	Neu	young - old	-0.00646146	0.972059	0.999956
young...old.183	Mtrfr	Neu	young - old	-0.0504322	0.817163	0.999956
young...old.184	2810021J22Rik	Neu	young - old	-0.15475	0.423839	0.999956
young...old.185	2810408A11Rik	Neu	young - old	-0.279507	0.238328	0.999956
young...old.186	2810459M11Rik	Neu	young - old	-0.254568	0.153812	0.999956
young...old.187	2900026A02Rik	Neu	young - old	-0.124443	0.614245	0.999956
young...old.188	2900092C05Rik	Neu	young - old	-0.24027	0.45865	0.999956
young...old.189	3110009E18Rik	Neu	young - old	-0.00981177	0.950622	0.999956
young...old.190	3110040M04Rik	Neu	young - old	-0.0775837	0.758728	0.999956
young...old.192	3110067G11Rik	Neu	young - old	0.0847593	0.645423	0.999956
young...old.193	3110082I17Rik	Neu	young - old	-0.111801	0.551023	0.999956
young...old.194	3110082J24Rik	Neu	young - old	-0.114986	0.488692	0.999956
young...old.195	3425401B19Rik	Neu	young - old	-0.204191	0.649061	0.999956
young...old.196	3830406C13Rik	Neu	young - old	0.247412	0.31736	0.999956
young...old.197	Magea9	Neu	young - old	0.142261	0.417432	0.999956
young...old.198	Spata6l	Neu	young - old	-0.177543	0.511027	0.999956
young...old.199	4833420G17Rik	Neu	young - old	-0.0296319	0.705717	0.999956
young...old.200	Hoatz	Neu	young - old	0.205154	0.415035	0.999956
young...old.201	4833439L19Rik	Neu	young - old	-0.263711	0.191451	0.999956
young...old.202	4921504E06Rik	Neu	young - old	0.0187701	0.936045	0.999956
young...old.203	4921507P07Rik	Neu	young - old	0.065296	0.796894	0.999956
young...old.204	4921511C20Rik	Neu	young - old	0.0818251	0.802126	0.999956
young...old.205	4921517D22Rik	Neu	young - old	0.115728	0.748174	0.999956
young...old.206	4921524J17Rik	Neu	young - old	-0.208948	0.0727489	0.999956
young...old.18502	Vmn1r125	Neu	young - old	1.19085	3.08e-09	3.07e-05
young...old.208	4921536K21Rik	Neu	young - old	-0.0313625	0.917857	0.999956
young...old.209	4921539E11Rik	Neu	young - old	-0.00708802	0.972342	0.999956
young...old.210	4930402F06Rik	Neu	young - old	0.0522863	0.862922	0.999956
young...old.211	Dnaaf9	Neu	young - old	-0.0962747	0.671299	0.999956
young...old.212	4930402K13Rik	Neu	young - old	-0.076097	0.818465	0.999956
young...old.213	4930404H24Rik	Neu	young - old	-0.0816643	0.682229	0.999956
young...old.214	4930404N11Rik	Neu	young - old	-0.416867	0.207671	0.999956
young...old.215	4930407I10Rik	Neu	young - old	-0.0657943	0.80654	0.999956
young...old.216	4930412O13Rik	Neu	young - old	-0.258314	0.067751	0.999956
young...old.217	4930415L06Rik	Neu	young - old	-0.109976	0.575201	0.999956
young...old.218	Tex49	Neu	young - old	0.181073	0.680877	0.999956
young...old.219	4930430F08Rik	Neu	young - old	-0.0986819	0.677327	0.999956
young...old.220	Brme1	Neu	young - old	0.0557699	0.893998	0.999956
young...old.221	4930432M17Rik	Neu	young - old	0.160566	0.64105	0.999956
young...old.222	4930433I11Rik	Neu	young - old	0.0461542	0.898819	0.999956
young...old.223	4930438A08Rik	Neu	young - old	-0.00180354	0.993669	0.999956
young...old.224	4930444G20Rik	Neu	young - old	0.44106	0.151618	0.999956
young...old.225	4930444P10Rik	Neu	young - old	-0.195206	0.505312	0.999956
young...old.226	4930445K14Rik	Neu	young - old	-0.0260111	0.902103	0.999956
young...old.227	4930447A16Rik	Neu	young - old	-0.0864832	0.654543	0.999956
young...old.228	4930447C04Rik	Neu	young - old	0.0584229	0.862562	0.999956
young...old.229	4930449I24Rik	Neu	young - old	-0.257689	0.370757	0.999956
young...old.230	Dnaaf8	Neu	young - old	-0.202977	0.502008	0.999956
young...old.231	4930451I11Rik	Neu	young - old	-0.0993922	0.611378	0.999956
young...old.232	Cfap20dc	Neu	young - old	0.116261	0.60217	0.999956
young...old.233	4930453N24Rik	Neu	young - old	0.117142	0.219685	0.999956
young...old.234	4930455H04Rik	Neu	young - old	0.0847169	0.857625	0.999956
young...old.235	4930467E23Rik	Neu	young - old	-0.164038	0.649214	0.999956
young...old.237	4930470P17Rik	Neu	young - old	-0.122186	0.566614	0.999956
young...old.238	4930474N05Rik	Neu	young - old	-0.139534	0.574968	0.999956
young...old.239	4930480E11Rik	Neu	young - old	0.534607	0.171338	0.999956
young...old.240	4930486L24Rik	Neu	young - old	-0.340303	0.305573	0.999956
young...old.241	4930503L19Rik	Neu	young - old	-0.0622181	0.798932	0.999956
young...old.242	4930505A04Rik	Neu	young - old	0.0961516	0.769508	0.999956
young...old.243	4930512M02Rik	Neu	young - old	-0.0644126	0.831995	0.999956
young...old.244	4930513O06Rik	Neu	young - old	0.0745028	0.823696	0.999956
young...old.245	4930519G04Rik	Neu	young - old	0.134787	0.62063	0.999956
young...old.246	4930522H14Rik	Neu	young - old	-0.115312	0.279851	0.999956
young...old.247	4930523C07Rik	Neu	young - old	-0.178562	0.434141	0.999956
young...old.248	4930524B15Rik	Neu	young - old	0.132816	0.449712	0.999956
young...old.249	4930524J08Rik	Neu	young - old	0.0100356	0.945072	0.999956
young...old.250	4930544D05Rik	Neu	young - old	-0.0309594	0.911708	0.999956
young...old.251	4930544G11Rik	Neu	young - old	0.202557	0.238668	0.999956
young...old.252	4930548H24Rik	Neu	young - old	0.119909	0.763408	0.999956
young...old.253	4930550C14Rik	Neu	young - old	-0.0158718	0.958401	0.999956
young...old.254	Magea13	Neu	young - old	-0.00366238	0.988174	0.999956
young...old.255	4930555G01Rik	Neu	young - old	-0.314554	0.525519	0.999956
young...old.257	4930558K02Rik	Neu	young - old	-0.0990688	0.573071	0.999956
young...old.258	4930562C15Rik	Neu	young - old	-0.0575433	0.828568	0.999956
young...old.259	4930563E22Rik	Neu	young - old	0.312894	0.123137	0.999956
young...old.260	4930563M21Rik	Neu	young - old	-0.177635	0.506232	0.999956
young...old.261	4930564C03Rik	Neu	young - old	0.0513059	0.914486	0.999956
young...old.262	4930564D02Rik	Neu	young - old	0.0870146	0.852722	0.999956
young...old.263	4930567H17Rik	Neu	young - old	-0.214995	0.399017	0.999956
young...old.264	4930568D16Rik	Neu	young - old	0.0245801	0.893537	0.999956
young...old.265	4930578G10Rik	Neu	young - old	0.203082	0.581916	0.999956
young...old.266	4930578I06Rik	Neu	young - old	-0.0544448	0.666051	0.999956
young...old.267	4930578L24Rik	Neu	young - old	-0.0790595	0.700153	0.999956
young...old.268	4930579F01Rik	Neu	young - old	0.138559	0.786859	0.999956
young...old.269	4930579G24Rik	Neu	young - old	-0.0870785	0.83027	0.999956
young...old.270	4930583I09Rik	Neu	young - old	0.0897657	0.776113	0.999956
young...old.271	4930590J08Rik	Neu	young - old	0.0188921	0.956511	0.999956
young...old.272	4930595D18Rik	Neu	young - old	-0.149582	0.662836	0.999956
young...old.273	4930595M18Rik	Neu	young - old	0.226015	0.111993	0.999956
young...old.274	4930596D02Rik	Neu	young - old	-0.0186748	0.960417	0.999956
young...old.275	4931400O07Rik	Neu	young - old	0.194358	0.255621	0.999956
young...old.276	4931406B18Rik	Neu	young - old	-0.257124	0.137847	0.999956
young...old.277	4931406C07Rik	Neu	young - old	0.419884	0.143735	0.999956
young...old.278	Garre1	Neu	young - old	0.139228	0.344534	0.999956
young...old.279	4931408C20Rik	Neu	young - old	-0.261063	0.358222	0.999956
young...old.280	4931414P19Rik	Neu	young - old	-0.0212754	0.922968	0.999956
young...old.281	4931417E11Rik	Neu	young - old	-0.0334627	0.911187	0.999956
young...old.282	4931422A03Rik	Neu	young - old	-0.144279	0.688772	0.999956
young...old.283	4931428F04Rik	Neu	young - old	-0.131146	0.541442	0.999956
young...old.284	4931428L18Rik	Neu	young - old	-0.208226	0.180257	0.999956
young...old.285	4931429L15Rik	Neu	young - old	-0.19436	0.307697	0.999956
young...old.286	4932411N23Rik	Neu	young - old	0.0808492	0.765083	0.999956
young...old.287	4932414N04Rik	Neu	young - old	0.00931572	0.967963	0.999956
young...old.288	4932429P05Rik	Neu	young - old	0.0830026	0.761443	0.999956
young...old.289	4932438A13Rik	Neu	young - old	0.261317	0.316551	0.999956
young...old.290	4932438H23Rik	Neu	young - old	-0.340322	0.335901	0.999956
young...old.291	4933400A11Rik	Neu	young - old	-0.101749	0.422557	0.999956
young...old.292	4933402D24Rik	Neu	young - old	-0.121056	0.556901	0.999956
young...old.293	Magec2	Neu	young - old	-0.085836	0.660864	0.999956
young...old.294	4933402J07Rik	Neu	young - old	0.155452	0.70823	0.999956
young...old.295	4933402N03Rik	Neu	young - old	-0.0835918	0.872768	0.999956
young...old.296	4933403O08Rik	Neu	young - old	0.00105732	0.996424	0.999956
young...old.297	4933405L10Rik	Neu	young - old	0.223813	0.0844534	0.999956
young...old.298	4933405O20Rik	Neu	young - old	-0.188422	0.544482	0.999956
young...old.299	4933407L21Rik	Neu	young - old	-0.0402198	0.88367	0.999956
young...old.300	4933407O12Rik	Neu	young - old	0.0817014	0.58239	0.999956
young...old.301	4933409G03Rik	Neu	young - old	-0.0787029	0.856451	0.999956
young...old.302	4933411K16Rik	Neu	young - old	-0.0210713	0.91719	0.999956
young...old.303	4933412E24Rik	Neu	young - old	0.0584207	0.826183	0.999956
young...old.304	4933414I15Rik	Neu	young - old	-0.1484	0.754456	0.999956
young...old.305	4933417A18Rik	Neu	young - old	-0.294105	0.377632	0.999956
young...old.306	4933421I07Rik	Neu	young - old	-0.249002	0.11557	0.999956
young...old.307	4933424G06Rik	Neu	young - old	-0.192701	0.464605	0.999956
young...old.308	4933427D14Rik	Neu	young - old	0.0357356	0.835016	0.999956
young...old.309	4933427I04Rik	Neu	young - old	-0.325808	0.376651	0.999956
young...old.310	4933428G20Rik	Neu	young - old	0.101863	0.733181	0.999956
young...old.311	4933428M09Rik	Neu	young - old	-0.234779	0.474114	0.999956
young...old.312	4933430I17Rik	Neu	young - old	-0.0311112	0.926302	0.999956
young...old.313	4933434E20Rik	Neu	young - old	-0.0498608	0.777814	0.999956
young...old.314	4933436I01Rik	Neu	young - old	0.247151	0.461805	0.999956
young...old.315	4933440N22Rik	Neu	young - old	0.182283	0.45363	0.999956
young...old.316	5031439G07Rik	Neu	young - old	-0.0859033	0.746219	0.999956
young...old.317	Elapor1	Neu	young - old	0.149727	0.602771	0.999956
young...old.318	5430401F13Rik	Neu	young - old	0.239613	0.156454	0.999956
young...old.319	5430402E10Rik	Neu	young - old	-0.136253	0.711985	0.999956
young...old.320	Tasl	Neu	young - old	0.0426372	0.84798	0.999956
young...old.321	5530400C23Rik	Neu	young - old	-0.422759	0.128513	0.999956
young...old.322	5530401A14Rik	Neu	young - old	0.0857114	0.710792	0.999956
young...old.323	5730409E04Rik	Neu	young - old	0.0631234	0.569206	0.999956
young...old.324	5730455P16Rik	Neu	young - old	-0.209648	0.297842	0.999956
young...old.325	5730480H06Rik	Neu	young - old	-0.212385	0.141507	0.999956
young...old.326	5730522E02Rik	Neu	young - old	0.0410967	0.886691	0.999956
young...old.327	5730596B20Rik	Neu	young - old	-0.158092	0.595474	0.999956
young...old.328	Scart2	Neu	young - old	-0.0946571	0.677055	0.999956
young...old.329	6030458C11Rik	Neu	young - old	-0.027771	0.747812	0.999956
young...old.330	6030468B19Rik	Neu	young - old	0.0128361	0.958345	0.999956
young...old.331	6030498E09Rik	Neu	young - old	-0.0705162	0.785168	0.999956
young...old.332	6330403K07Rik	Neu	young - old	-0.0254826	0.892842	0.999956
young...old.333	6330409D20Rik	Neu	young - old	-0.243565	0.66023	0.999956
young...old.335	6430550D23Rik	Neu	young - old	-0.0658542	0.798099	0.999956
young...old.336	6430571L13Rik	Neu	young - old	-0.252324	0.370219	0.999956
young...old.337	6430628N08Rik	Neu	young - old	-0.179951	0.416784	0.999956
young...old.338	6820408C15Rik	Neu	young - old	-0.375066	0.0747889	0.999956
young...old.339	7420426K07Rik	Neu	young - old	-0.0895493	0.580879	0.999956
young...old.340	7530416G11Rik	Neu	young - old	-0.12743	0.426703	0.999956
young...old.341	8030423J24Rik	Neu	young - old	0.0499575	0.823846	0.999956
young...old.342	8030462N17Rik	Neu	young - old	-0.18694	0.092635	0.999956
young...old.343	8030474K03Rik	Neu	young - old	-0.0694434	0.815636	0.999956
young...old.344	9030025P20Rik	Neu	young - old	0.890285	0.0674712	0.999946
young...old.345	9030624G23Rik	Neu	young - old	-0.0544047	0.834694	0.999956
young...old.346	9130008F23Rik	Neu	young - old	-0.306726	0.420512	0.999956
young...old.347	9130019O22Rik	Neu	young - old	0.0064149	0.973527	0.999956
young...old.348	9130023H24Rik	Neu	young - old	-0.110307	0.695122	0.999956
young...old.349	9130213A22Rik	Neu	young - old	0.0421233	0.7574	0.999956
young...old.350	9130230L23Rik	Neu	young - old	0.323587	0.196847	0.999956
young...old.351	9130401M01Rik	Neu	young - old	0.102979	0.610746	0.999956
young...old.352	9130409I23Rik	Neu	young - old	0.016781	0.955354	0.999956
young...old.353	9230102O04Rik	Neu	young - old	-0.133692	0.544479	0.999956
young...old.354	9230112D13Rik	Neu	young - old	-0.0966842	0.682002	0.999956
young...old.355	9330159F19Rik	Neu	young - old	-0.42752	0.191389	0.999956
young...old.356	Elapor2	Neu	young - old	-0.0716321	0.729482	0.999956
young...old.357	9330182O14Rik	Neu	young - old	0.133681	0.648535	0.999956
young...old.358	9430015G10Rik	Neu	young - old	-0.0454324	0.82203	0.999956
young...old.359	9430038I01Rik	Neu	young - old	-0.185881	0.304317	0.999956
young...old.360	9430069I07Rik	Neu	young - old	-0.106537	0.711527	0.999956
young...old.361	9430097D07Rik	Neu	young - old	-0.206047	0.215428	0.999956
young...old.362	9530002B09Rik	Neu	young - old	-0.0945838	0.544892	0.999956
young...old.363	9530003J23Rik	Neu	young - old	-0.116031	0.41346	0.999956
young...old.364	9530053A07Rik	Neu	young - old	-0.211984	0.268032	0.999956
young...old.365	9530068E07Rik	Neu	young - old	-0.0769314	0.730717	0.999956
young...old.366	9530077C05Rik	Neu	young - old	-0.227782	0.440465	0.999956
young...old.367	9830107B12Rik	Neu	young - old	-0.222981	0.588337	0.999956
young...old.368	9930012K11Rik	Neu	young - old	-0.0225173	0.900421	0.999956
young...old.369	9930021J03Rik	Neu	young - old	-0.0852545	0.467158	0.999956
young...old.370	9930104L06Rik	Neu	young - old	0.280955	0.241666	0.999956
young...old.371	9930111J21Rik1	Neu	young - old	0.557153	0.277135	0.999956
young...old.372	a	Neu	young - old	0.0778897	0.777322	0.999956
young...old.373	A130010J15Rik	Neu	young - old	0.00656542	0.965999	0.999956
young...old.374	A1bg	Neu	young - old	-0.0929773	0.548054	0.999956
young...old.375	A1cf	Neu	young - old	-0.214056	0.17324	0.999956
young...old.376	A230072I06Rik	Neu	young - old	-0.165079	0.514246	0.999956
young...old.377	A26c2	Neu	young - old	-0.148135	0.672928	0.999956
young...old.378	A26c3	Neu	young - old	-0.018902	0.905168	0.999956
young...old.379	A2m	Neu	young - old	-0.0693859	0.832775	0.999956
young...old.380	A2ml1	Neu	young - old	-0.116156	0.47039	0.999956
young...old.381	A330070K13Rik	Neu	young - old	-0.265245	0.107488	0.999956
young...old.382	A3galt2	Neu	young - old	-0.0205518	0.945815	0.999956
young...old.383	A430005L14Rik	Neu	young - old	-0.115974	0.687588	0.999956
young...old.384	A430033K04Rik	Neu	young - old	-0.0296249	0.921199	0.999956
young...old.385	A4galt	Neu	young - old	0.336173	0.233525	0.999956
young...old.386	A4gnt	Neu	young - old	-0.0562986	0.892113	0.999956
young...old.387	A530016L24Rik	Neu	young - old	-0.402419	0.0692434	0.999956
young...old.388	A530032D15Rik	Neu	young - old	-0.662366	0.194152	0.999956
young...old.389	A530064D06Rik	Neu	young - old	-0.129106	0.698089	0.999956
young...old.390	A630001G21Rik	Neu	young - old	0.0347341	0.806193	0.999956
young...old.391	A630010A05Rik	Neu	young - old	-0.0388045	0.932376	0.999956
young...old.393	A630073D07Rik	Neu	young - old	0.181723	0.609238	0.999956
young...old.394	A630076J17Rik	Neu	young - old	-0.0654226	0.846986	0.999956
young...old.395	A630095N17Rik	Neu	young - old	-0.371497	0.0550002	0.947125
young...old.396	A730009L09Rik	Neu	young - old	-0.222786	0.446822	0.999956
young...old.397	A730046J19Rik	Neu	young - old	0.192878	0.226717	0.999956
young...old.398	A730049H05Rik	Neu	young - old	0.136898	0.725078	0.999956
young...old.399	A830005F24Rik	Neu	young - old	-0.273309	0.308503	0.999956
young...old.400	A830018L16Rik	Neu	young - old	-0.0825876	0.86594	0.999956
young...old.401	A830031A19Rik	Neu	young - old	-0.321813	0.326134	0.999956
young...old.402	A930004D18Rik	Neu	young - old	0.216899	0.534849	0.999956
young...old.403	A930009A15Rik	Neu	young - old	0.0817309	0.830808	0.999956
young...old.404	A930017K11Rik	Neu	young - old	-0.0820696	0.811429	0.999956
young...old.405	A930018O16Rik	Neu	young - old	-0.0192083	0.929427	0.999956
young...old.406	A930018P22Rik	Neu	young - old	-0.224421	0.240837	0.999956
young...old.407	A930033H14Rik	Neu	young - old	-0.0964346	0.600248	0.999956
young...old.408	AA467197	Neu	young - old	0.737431	0.426645	0.999956
young...old.409	AA792892	Neu	young - old	-0.178995	0.731924	0.999956
young...old.410	AA986860	Neu	young - old	-0.422825	0.134817	0.999956
young...old.411	Aaas	Neu	young - old	-0.282208	0.287447	0.999956
young...old.412	Aacs	Neu	young - old	0.180923	0.190532	0.999956
young...old.413	Aadac	Neu	young - old	-0.216637	0.524398	0.999956
young...old.414	Aadacl2	Neu	young - old	0.154053	0.641318	0.999956
young...old.415	Aadacl2fm1	Neu	young - old	-0.385384	0.298617	0.999956
young...old.416	Aadacl2fm2	Neu	young - old	-0.00295015	0.986284	0.999956
young...old.417	Aadacl2fm3	Neu	young - old	-0.267645	0.215711	0.999956
young...old.418	Aadacl3	Neu	young - old	0.097323	0.780524	0.999956
young...old.419	Aadacl4	Neu	young - old	0.0585	0.831235	0.999956
young...old.420	Aadacl4fm1	Neu	young - old	-0.066492	0.773155	0.999956
young...old.421	Aadacl4fm2	Neu	young - old	-0.0171073	0.956585	0.999956
young...old.422	AAdacl4fm3	Neu	young - old	0.0157961	0.942559	0.999956
young...old.18498	Vmn1r117	Neu	young - old	0.851971	5.56e-07	0.0036987
young...old.424	Aadacl4fm5	Neu	young - old	-0.15145	0.500245	0.999956
young...old.425	Aadat	Neu	young - old	-0.125814	0.723459	0.999956
young...old.426	Aagab	Neu	young - old	-0.0695664	0.677253	0.999956
young...old.427	Aamdc	Neu	young - old	-0.0931939	0.809724	0.999956
young...old.428	Aamp	Neu	young - old	0.0146403	0.962002	0.999956
young...old.429	Aanat	Neu	young - old	0.0269294	0.906884	0.999956
young...old.430	Aar2	Neu	young - old	-0.146786	0.500941	0.999956
young...old.431	Aard	Neu	young - old	-0.0993691	0.748715	0.999956
young...old.432	Aars	Neu	young - old	0.448601	0.115939	0.999956
young...old.433	Aars2	Neu	young - old	-0.112891	0.529813	0.999956
young...old.434	Aarsd1	Neu	young - old	-0.0204941	0.890306	0.999956
young...old.435	Aasdh	Neu	young - old	-0.110639	0.553056	0.999956
young...old.436	Aasdhppt	Neu	young - old	-0.0404812	0.681537	0.999956
young...old.437	Aass	Neu	young - old	0.00428663	0.984405	0.999956
young...old.438	Aatf	Neu	young - old	-0.0779351	0.503024	0.999956
young...old.439	Aatk	Neu	young - old	0.0457298	0.844447	0.999956
young...old.440	AB124611	Neu	young - old	0.778648	0.0714638	0.999956
young...old.441	Abat	Neu	young - old	0.206744	0.652009	0.999956
young...old.442	Abca1	Neu	young - old	0.262427	0.515905	0.999956
young...old.443	Abca12	Neu	young - old	0.186151	0.626903	0.999956
young...old.444	Abca13	Neu	young - old	-0.142755	0.513745	0.999956
young...old.445	Abca14	Neu	young - old	-0.11259	0.787995	0.999956
young...old.446	Abca15	Neu	young - old	-0.144784	0.378996	0.999956
young...old.447	Abca16	Neu	young - old	-0.0729729	0.683215	0.999956
young...old.448	Abca17	Neu	young - old	-0.2264	0.462139	0.999956
young...old.449	Abca2	Neu	young - old	0.0808944	0.697556	0.999956
young...old.450	Abca3	Neu	young - old	0.14916	0.357937	0.999956
young...old.451	Abca4	Neu	young - old	-0.0128285	0.956147	0.999956
young...old.452	Abca5	Neu	young - old	-0.228822	0.263018	0.999956
young...old.453	Abca6	Neu	young - old	-0.207909	0.522272	0.999956
young...old.454	Abca7	Neu	young - old	-0.118311	0.386311	0.999956
young...old.455	Abca8a	Neu	young - old	-0.143158	0.456082	0.999956
young...old.456	Abca8b	Neu	young - old	-0.0370729	0.860889	0.999956
young...old.457	Abca9	Neu	young - old	0.00629308	0.972405	0.999956
young...old.458	Abcb10	Neu	young - old	0.00601969	0.967691	0.999956
young...old.459	Abcb11	Neu	young - old	-0.247525	0.375311	0.999956
young...old.460	Abcb1a	Neu	young - old	-0.274687	0.270782	0.999956
young...old.461	Abcb1b	Neu	young - old	-0.330132	0.206212	0.999956
young...old.462	Abcb4	Neu	young - old	-0.03251	0.921944	0.999956
young...old.463	Abcb5	Neu	young - old	-0.273791	0.140994	0.999956
young...old.464	Abcb6	Neu	young - old	-0.299461	0.0870924	0.999956
young...old.465	Abcb7	Neu	young - old	0.149934	0.19444	0.999956
young...old.466	Abcb8	Neu	young - old	0.0887177	0.564684	0.999956
young...old.467	Abcb9	Neu	young - old	0.037035	0.805025	0.999956
young...old.468	Abcc1	Neu	young - old	-0.241289	0.108228	0.999956
young...old.469	Abcc10	Neu	young - old	0.0120386	0.919665	0.999956
young...old.470	Abcc12	Neu	young - old	-0.0260142	0.925637	0.999956
young...old.471	Abcc2	Neu	young - old	0.0127529	0.953912	0.999956
young...old.472	Abcc3	Neu	young - old	0.0560125	0.904125	0.999956
young...old.473	Abcc4	Neu	young - old	-0.10533	0.564638	0.999956
young...old.474	Abcc5	Neu	young - old	-0.020926	0.891629	0.999956
young...old.475	Abcc6	Neu	young - old	0.0335444	0.894312	0.999956
young...old.476	Abcc8	Neu	young - old	-0.179732	0.562376	0.999956
young...old.477	Abcc9	Neu	young - old	-0.333925	0.208361	0.999956
young...old.478	Abcd1	Neu	young - old	0.20612	0.423839	0.999956
young...old.479	Abcd2	Neu	young - old	-0.0805711	0.786711	0.999956
young...old.480	Abcd3	Neu	young - old	0.406676	0.0887644	0.999956
young...old.481	Abcd4	Neu	young - old	-0.120982	0.378817	0.999956
young...old.482	Abce1	Neu	young - old	-0.404031	0.0915026	0.999956
young...old.483	Abcf1	Neu	young - old	0.0979671	0.758294	0.999956
young...old.484	Abcf2	Neu	young - old	-0.108543	0.294488	0.999956
young...old.485	Abcf3	Neu	young - old	0.0485582	0.732158	0.999956
young...old.486	Abcg1	Neu	young - old	0.472803	0.26088	0.999956
young...old.487	Abcg2	Neu	young - old	-0.250933	0.328495	0.999956
young...old.488	Abcg3	Neu	young - old	-0.011582	0.968358	0.999956
young...old.489	Abcg4	Neu	young - old	-0.127641	0.745705	0.999956
young...old.490	Abcg5	Neu	young - old	-0.194851	0.439386	0.999956
young...old.491	Abcg8	Neu	young - old	0.166904	0.221103	0.999956
young...old.492	Abhd1	Neu	young - old	-0.00886476	0.968801	0.999956
young...old.493	Abhd10	Neu	young - old	-0.0993986	0.692017	0.999956
young...old.494	Abhd11	Neu	young - old	-0.0610389	0.720904	0.999956
young...old.495	Abhd12	Neu	young - old	0.0347568	0.793604	0.999956
young...old.496	Abhd12b	Neu	young - old	0.0295463	0.885773	0.999956
young...old.497	Abhd13	Neu	young - old	0.0557844	0.74236	0.999956
young...old.498	Abhd14a	Neu	young - old	0.0496639	0.718283	0.999956
young...old.499	Abhd14b	Neu	young - old	-0.0399603	0.785455	0.999956
young...old.500	Abhd15	Neu	young - old	0.222641	0.422217	0.999956
young...old.502	Abhd16b	Neu	young - old	0.00819992	0.98459	0.999956
young...old.503	Abhd17a	Neu	young - old	-0.179315	0.632447	0.999956
young...old.504	Abhd17b	Neu	young - old	0.061374	0.797139	0.999956
young...old.505	Abhd17c	Neu	young - old	0.359728	0.0704445	0.999956
young...old.506	Abhd18	Neu	young - old	-0.201398	0.448978	0.999956
young...old.507	Abhd2	Neu	young - old	-0.046049	0.9177	0.999956
young...old.508	Abhd3	Neu	young - old	0.172718	0.33341	0.999956
young...old.509	Abhd4	Neu	young - old	-0.0238162	0.927038	0.999956
young...old.510	Abhd5	Neu	young - old	-0.102645	0.687447	0.999956
young...old.511	Abhd6	Neu	young - old	-0.0309627	0.799235	0.999956
young...old.512	Abhd8	Neu	young - old	0.0638329	0.691742	0.999956
young...old.514	Abi2	Neu	young - old	-0.059854	0.671561	0.999956
young...old.515	Abi3	Neu	young - old	0.165922	0.227939	0.999956
young...old.516	Abi3bp	Neu	young - old	-0.125231	0.63939	0.999956
young...old.517	Abitram	Neu	young - old	-0.13032	0.496694	0.999956
young...old.518	Abl1	Neu	young - old	-0.241923	0.166813	0.999956
young...old.519	Abl2	Neu	young - old	-0.114071	0.398712	0.999956
young...old.520	Ablim1	Neu	young - old	0.123105	0.653209	0.999956
young...old.521	Ablim2	Neu	young - old	0.0602496	0.855472	0.999956
young...old.522	Ablim3	Neu	young - old	-0.12551	0.610939	0.999956
young...old.523	Abo	Neu	young - old	-0.00256775	0.988982	0.999956
young...old.524	Abr	Neu	young - old	0.161591	0.664883	0.999956
young...old.525	Abra	Neu	young - old	-0.0374007	0.903697	0.999956
young...old.526	Abracl	Neu	young - old	-0.0821209	0.69245	0.999956
young...old.527	Abraxas1	Neu	young - old	0.0596497	0.784389	0.999956
young...old.528	Abraxas2	Neu	young - old	-0.173123	0.290017	0.999956
young...old.529	Abt1	Neu	young - old	0.0543042	0.787034	0.999956
young...old.530	Abtb1	Neu	young - old	-0.0631145	0.507702	0.999956
young...old.531	Abtb2	Neu	young - old	0.0244929	0.915284	0.999956
young...old.532	Acaa1a	Neu	young - old	0.237941	0.294203	0.999956
young...old.533	Acaa1b	Neu	young - old	-0.00726121	0.966136	0.999956
young...old.534	Acaa2	Neu	young - old	-0.452371	0.231902	0.999956
young...old.535	Acaca	Neu	young - old	0.138075	0.679334	0.999956
young...old.536	Acacb	Neu	young - old	0.0808447	0.849252	0.999956
young...old.537	Acad10	Neu	young - old	-0.00449872	0.977657	0.999956
young...old.538	Acad11	Neu	young - old	0.418816	0.0956083	0.999956
young...old.539	Acad12	Neu	young - old	0.0864468	0.577822	0.999956
young...old.540	Acad8	Neu	young - old	0.0907964	0.573869	0.999956
young...old.541	Acad9	Neu	young - old	0.391516	0.193999	0.999956
young...old.542	Acadl	Neu	young - old	0.775811	0.273941	0.999956
young...old.543	Acadm	Neu	young - old	-0.0621866	0.680558	0.999956
young...old.544	Acads	Neu	young - old	0.0452738	0.779506	0.999956
young...old.545	Acadsb	Neu	young - old	0.128245	0.65109	0.999956
young...old.546	Acadvl	Neu	young - old	0.110719	0.636432	0.999956
young...old.547	Acan	Neu	young - old	-0.239368	0.214532	0.999956
young...old.548	Acap1	Neu	young - old	-0.274339	0.234217	0.999956
young...old.549	Acap2	Neu	young - old	-0.00645863	0.97877	0.999956
young...old.6730	Gm4841	Neu	young - old	1.25316	1.66e-06	0.00827788
young...old.551	Acat1	Neu	young - old	0.0960596	0.752594	0.999956
young...old.552	Acat2	Neu	young - old	0.135186	0.569097	0.999956
young...old.553	Acat3	Neu	young - old	-0.120094	0.716896	0.999956
young...old.554	Acbd3	Neu	young - old	0.151188	0.593583	0.999956
young...old.556	Acbd5	Neu	young - old	-0.197156	0.544646	0.999956
young...old.557	Acbd6	Neu	young - old	0.0204599	0.896851	0.999956
young...old.558	Acbd7	Neu	young - old	-0.403395	0.202768	0.999956
young...old.559	Accs	Neu	young - old	-0.0939768	0.539775	0.999956
young...old.560	Accsl	Neu	young - old	0.0260725	0.907818	0.999956
young...old.561	Acd	Neu	young - old	-0.0606354	0.627145	0.999956
young...old.562	Ace	Neu	young - old	-0.247141	0.121157	0.999956
young...old.563	Ace2	Neu	young - old	-0.0628142	0.782147	0.999956
young...old.564	Ace3	Neu	young - old	-0.295305	0.441777	0.999956
young...old.565	Acer1	Neu	young - old	-0.113512	0.727065	0.999956
young...old.566	Acer2	Neu	young - old	-0.212076	0.178198	0.999956
young...old.567	Acer3	Neu	young - old	-0.0331505	0.816093	0.999956
young...old.568	Ache	Neu	young - old	-0.219381	0.135198	0.999956
young...old.569	Acin1	Neu	young - old	-0.069081	0.765272	0.999956
young...old.570	Ackr1	Neu	young - old	0.173514	0.597968	0.999956
young...old.571	Ackr2	Neu	young - old	-0.00473302	0.983002	0.999956
young...old.572	Ackr3	Neu	young - old	-0.226799	0.17523	0.999956
young...old.573	Ackr4	Neu	young - old	-0.103243	0.691908	0.999956
young...old.574	Acly	Neu	young - old	-0.0160446	0.972355	0.999956
young...old.575	Acmsd	Neu	young - old	0.121175	0.709581	0.999956
young...old.576	Acnat1	Neu	young - old	-0.000911196	0.996123	0.999956
young...old.577	Acnat2	Neu	young - old	-0.05991	0.731627	0.999956
young...old.578	Aco1	Neu	young - old	0.0689966	0.633416	0.999956
young...old.579	Aco2	Neu	young - old	0.286175	0.246601	0.999956
young...old.580	Acod1	Neu	young - old	0.966217	0.0969075	0.999956
young...old.581	Acot11	Neu	young - old	-0.138162	0.519856	0.999956
young...old.582	Acot12	Neu	young - old	0.0601838	0.865442	0.999956
young...old.583	Acot13	Neu	young - old	0.0502307	0.790824	0.999956
young...old.584	Acot3	Neu	young - old	0.0577606	0.859495	0.999956
young...old.585	Acot4	Neu	young - old	0.139924	0.59921	0.999956
young...old.586	Acot7	Neu	young - old	-0.164668	0.526304	0.999956
young...old.587	Acot8	Neu	young - old	-0.0662743	0.452016	0.999956
young...old.588	Acox1	Neu	young - old	-0.0397165	0.846375	0.999956
young...old.589	Acox2	Neu	young - old	0.101943	0.446811	0.999956
young...old.590	Acox3	Neu	young - old	0.0471725	0.805659	0.999956
young...old.591	Acoxl	Neu	young - old	-0.0526142	0.870731	0.999956
young...old.592	Acp1	Neu	young - old	-0.0951364	0.29106	0.999956
young...old.593	Acp2	Neu	young - old	0.0834554	0.419614	0.999956
young...old.594	Acp4	Neu	young - old	0.19544	0.646555	0.999956
young...old.595	Acp5	Neu	young - old	0.0169536	0.906892	0.999956
young...old.596	Acp6	Neu	young - old	0.0840018	0.674625	0.999956
young...old.597	Acp7	Neu	young - old	-0.294404	0.340042	0.999956
young...old.598	Acpp	Neu	young - old	0.0389166	0.894261	0.999956
young...old.599	Acr	Neu	young - old	-0.00784414	0.980423	0.999956
young...old.600	Acrbp	Neu	young - old	-0.00880579	0.965902	0.999956
young...old.601	Acrv1	Neu	young - old	0.263634	0.538972	0.999956
young...old.603	Acsbg2	Neu	young - old	-0.10407	0.653544	0.999956
young...old.604	Acsbg3	Neu	young - old	-0.231009	0.489511	0.999956
young...old.605	Acsf2	Neu	young - old	-0.105894	0.751267	0.999956
young...old.606	Acsf3	Neu	young - old	0.11561	0.220539	0.999956
young...old.607	Acsl1	Neu	young - old	0.242746	0.120759	0.999956
young...old.608	Acsl3	Neu	young - old	-0.253299	0.316659	0.999956
young...old.609	Acsl4	Neu	young - old	0.0264556	0.968446	0.999956
young...old.610	Acsl5	Neu	young - old	0.172583	0.210883	0.999956
young...old.611	Acsl6	Neu	young - old	-0.138978	0.481242	0.999956
young...old.612	Acsm1	Neu	young - old	0.178865	0.519075	0.999956
young...old.613	Acsm2	Neu	young - old	-0.0249557	0.927883	0.999956
young...old.614	Acsm3	Neu	young - old	-0.0309772	0.898151	0.999956
young...old.615	Acsm4	Neu	young - old	-0.0173697	0.91421	0.999956
young...old.616	Acsm5	Neu	young - old	0.036004	0.8395	0.999956
young...old.618	Acss2	Neu	young - old	-0.127665	0.381615	0.999956
young...old.619	Acss3	Neu	young - old	-0.121088	0.657242	0.999956
young...old.620	Actb	Neu	young - old	-0.256054	0.647269	0.999956
young...old.621	Actbl2	Neu	young - old	0.228141	0.387024	0.999956
young...old.622	Actc1	Neu	young - old	-0.120447	0.782742	0.999956
young...old.623	Acte1	Neu	young - old	-0.130197	0.699686	0.999956
young...old.624	Actg1	Neu	young - old	-0.0167187	0.98017	0.999956
young...old.625	Actg2	Neu	young - old	0.181686	0.477525	0.999956
young...old.626	Actl10	Neu	young - old	0.109514	0.794175	0.999956
young...old.627	Actl11	Neu	young - old	-0.0452731	0.910896	0.999956
young...old.628	Actl6a	Neu	young - old	-0.0451722	0.833649	0.999956
young...old.629	Actl6b	Neu	young - old	-0.248895	0.112626	0.999956
young...old.630	Actl7a	Neu	young - old	-0.0803626	0.752393	0.999956
young...old.631	Actl7b	Neu	young - old	-0.0757845	0.637232	0.999956
young...old.632	Actl9	Neu	young - old	-0.105905	0.485482	0.999956
young...old.7503	Hdhd3	Neu	young - old	-1.06295	5.39e-06	0.0215358
young...old.635	Actn3	Neu	young - old	0.256003	0.440511	0.999956
young...old.636	Actn4	Neu	young - old	0.610277	0.38042	0.999956
young...old.637	Actr10	Neu	young - old	-0.00149223	0.992639	0.999956
young...old.638	Actr1a	Neu	young - old	0.0097771	0.949693	0.999956
young...old.639	Actr1b	Neu	young - old	0.0145535	0.947464	0.999956
young...old.640	Actr2	Neu	young - old	0.0157094	0.965645	0.999956
young...old.641	Actr3	Neu	young - old	0.228489	0.55404	0.999956
young...old.642	Actr3b	Neu	young - old	0.191002	0.437663	0.999956
young...old.643	Actr5	Neu	young - old	-0.227106	0.145424	0.999956
young...old.644	Actr6	Neu	young - old	-0.181979	0.383606	0.999956
young...old.645	Actr8	Neu	young - old	-0.0237422	0.901413	0.999956
young...old.646	Actrt1	Neu	young - old	-0.00463217	0.986575	0.999956
young...old.647	Actrt2	Neu	young - old	-0.0450941	0.915368	0.999956
young...old.648	Actrt3	Neu	young - old	0.0136008	0.96302	0.999956
young...old.649	Acvr1	Neu	young - old	-0.282004	0.0809518	0.999956
young...old.650	Acvr1b	Neu	young - old	0.172227	0.376017	0.999956
young...old.651	Acvr1c	Neu	young - old	0.0028687	0.992871	0.999956
young...old.652	Acvr2a	Neu	young - old	-0.0219551	0.889389	0.999956
young...old.653	Acvr2b	Neu	young - old	0.015177	0.935581	0.999956
young...old.654	Acvrl1	Neu	young - old	0.0284695	0.933666	0.999956
young...old.655	Acy1	Neu	young - old	-0.255217	0.233084	0.999956
young...old.656	Acy3	Neu	young - old	-0.227718	0.425023	0.999956
young...old.657	Acyp1	Neu	young - old	-0.0836367	0.41949	0.999956
young...old.658	Acyp2	Neu	young - old	0.0540626	0.744749	0.999956
young...old.659	Ada	Neu	young - old	-0.0479284	0.690555	0.999956
young...old.660	Adad1	Neu	young - old	-0.0717378	0.79005	0.999956
young...old.661	Adad2	Neu	young - old	-0.155936	0.608668	0.999956
young...old.662	Adal	Neu	young - old	-0.108329	0.750841	0.999956
young...old.663	Adam10	Neu	young - old	-0.107866	0.57811	0.999956
young...old.664	Adam11	Neu	young - old	0.161954	0.282584	0.999956
young...old.666	Adam15	Neu	young - old	-0.113386	0.814911	0.999956
young...old.667	Adam17	Neu	young - old	0.0821992	0.735386	0.999956
young...old.668	Adam18	Neu	young - old	-0.145653	0.578476	0.999956
young...old.669	Adam19	Neu	young - old	-0.390898	0.266659	0.999956
young...old.670	Adam1a	Neu	young - old	0.152185	0.501182	0.999956
young...old.671	Adam1b	Neu	young - old	0.0514982	0.811378	0.999956
young...old.672	Adam2	Neu	young - old	-0.421257	0.0541119	0.943709
young...old.673	Adam20	Neu	young - old	0.0306566	0.8844	0.999956
young...old.674	Adam21	Neu	young - old	-0.0768089	0.769026	0.999956
young...old.675	Adam22	Neu	young - old	0.0125904	0.937578	0.999956
young...old.676	Adam23	Neu	young - old	-0.0976543	0.846577	0.999956
young...old.678	Adam25	Neu	young - old	-0.0996114	0.699255	0.999956
young...old.679	Adam26a	Neu	young - old	0.149784	0.615948	0.999956
young...old.680	Adam26b	Neu	young - old	-0.0116147	0.924039	0.999956
young...old.681	Adam28	Neu	young - old	-0.140706	0.302485	0.999956
young...old.682	Adam29	Neu	young - old	-0.00840116	0.981367	0.999956
young...old.683	Adam3	Neu	young - old	-0.0354808	0.827481	0.999956
young...old.684	Adam30	Neu	young - old	0.0455259	0.886847	0.999956
young...old.685	Adam32	Neu	young - old	0.0390688	0.902285	0.999956
young...old.686	Adam33	Neu	young - old	0.249215	0.213225	0.999956
young...old.687	Adam34	Neu	young - old	0.199777	0.279129	0.999956
young...old.688	Adam39	Neu	young - old	-0.02623	0.958006	0.999956
young...old.689	Adam4	Neu	young - old	-0.0607911	0.73376	0.999956
young...old.690	Adam5	Neu	young - old	0.110194	0.593244	0.999956
young...old.691	Adam6a	Neu	young - old	-0.174039	0.427937	0.999956
young...old.692	Adam6b	Neu	young - old	0.0283653	0.940296	0.999956
young...old.693	Adam7	Neu	young - old	0.0647132	0.849016	0.999956
young...old.694	Adam8	Neu	young - old	-0.0956994	0.659561	0.999956
young...old.695	Adam9	Neu	young - old	0.0517093	0.718484	0.999956
young...old.696	Adamdec1	Neu	young - old	-0.313367	0.337408	0.999956
young...old.697	Adamts1	Neu	young - old	0.251555	0.480109	0.999956
young...old.501	Abhd16a	Neu	young - old	0.43147	9.32e-06	0.0242761
young...old.699	Adamts12	Neu	young - old	-0.184015	0.576192	0.999956
young...old.700	Adamts13	Neu	young - old	-0.200544	0.436632	0.999956
young...old.701	Adamts14	Neu	young - old	0.0391438	0.807007	0.999956
young...old.702	Adamts15	Neu	young - old	0.0771996	0.71992	0.999956
young...old.703	Adamts16	Neu	young - old	0.147981	0.603725	0.999956
young...old.704	Adamts17	Neu	young - old	0.0343021	0.797401	0.999956
young...old.705	Adamts18	Neu	young - old	-0.249332	0.466119	0.999956
young...old.706	Adamts19	Neu	young - old	0.0433182	0.843429	0.999956
young...old.707	Adamts2	Neu	young - old	-0.144896	0.579718	0.999956
young...old.708	Adamts20	Neu	young - old	0.131421	0.627104	0.999956
young...old.19655	Camk2n1	Neu	young - old	-1.1697	9.44e-06	0.0242761
young...old.710	Adamts4	Neu	young - old	-0.229637	0.220283	0.999956
young...old.711	Adamts5	Neu	young - old	-0.046976	0.775787	0.999956
young...old.712	Adamts6	Neu	young - old	-0.250224	0.410314	0.999956
young...old.713	Adamts7	Neu	young - old	0.0532186	0.758747	0.999956
young...old.714	Adamts8	Neu	young - old	-0.0145953	0.967934	0.999956
young...old.716	Adamtsl1	Neu	young - old	0.0427578	0.865712	0.999956
young...old.717	Adamtsl2	Neu	young - old	-0.00903127	0.959246	0.999956
young...old.718	Adamtsl3	Neu	young - old	-0.0635504	0.686506	0.999956
young...old.719	Adamtsl4	Neu	young - old	0.0142653	0.95336	0.999956
young...old.720	Adamtsl5	Neu	young - old	-0.0404962	0.923238	0.999956
young...old.721	Adap1	Neu	young - old	0.237586	0.29643	0.999956
young...old.722	Adap2	Neu	young - old	0.190253	0.636377	0.999956
young...old.9776	Mfap1a	Neu	young - old	-0.5618	9.96e-06	0.0242761
young...old.4376	Dhx15	Neu	young - old	-0.551095	1.09e-05	0.0242761
young...old.725	Adarb2	Neu	young - old	0.0200968	0.890861	0.999956
young...old.726	Adat1	Neu	young - old	-0.307541	0.131086	0.999956
young...old.727	Adat2	Neu	young - old	-0.192666	0.245391	0.999956
young...old.728	Adat3	Neu	young - old	0.112952	0.662903	0.999956
young...old.729	Adck1	Neu	young - old	0.252655	0.142728	0.999956
young...old.730	Adck2	Neu	young - old	-0.0849257	0.561591	0.999956
young...old.731	Adck5	Neu	young - old	-0.0722689	0.463808	0.999956
young...old.732	Adcy1	Neu	young - old	-0.174092	0.107817	0.999956
young...old.733	Adcy10	Neu	young - old	-0.262022	0.358835	0.999956
young...old.734	Adcy2	Neu	young - old	-0.00125741	0.996932	0.999956
young...old.735	Adcy3	Neu	young - old	-0.279131	0.218138	0.999956
young...old.736	Adcy4	Neu	young - old	-0.235876	0.38578	0.999956
young...old.737	Adcy5	Neu	young - old	-0.0483129	0.925389	0.999956
young...old.738	Adcy6	Neu	young - old	-0.180546	0.352978	0.999956
young...old.739	Adcy7	Neu	young - old	-0.350365	0.0772548	0.999956
young...old.740	Adcy8	Neu	young - old	-0.0876261	0.625124	0.999956
young...old.741	Adcy9	Neu	young - old	0.157673	0.33839	0.999956
young...old.742	Adcyap1	Neu	young - old	0.00504637	0.985158	0.999956
young...old.743	Adcyap1r1	Neu	young - old	-0.0681912	0.848228	0.999956
young...old.744	Add1	Neu	young - old	-0.0574323	0.646533	0.999956
young...old.1807	Baiap2l1	Neu	young - old	-0.633663	1.29e-05	0.0257578
young...old.746	Add3	Neu	young - old	-0.00537575	0.972869	0.999956
young...old.747	Adgb	Neu	young - old	0.0404609	0.910359	0.999956
young...old.748	Adgra1	Neu	young - old	0.14347	0.652175	0.999956
young...old.750	Adgra3	Neu	young - old	-0.115377	0.468728	0.999956
young...old.751	Adgrb1	Neu	young - old	0.00920959	0.983441	0.999956
young...old.752	Adgrb2	Neu	young - old	0.0313353	0.857473	0.999956
young...old.753	Adgrb3	Neu	young - old	-0.188838	0.59893	0.999956
young...old.754	Adgrd1	Neu	young - old	-0.169344	0.727571	0.999956
young...old.755	Adgre1	Neu	young - old	0.33363	0.0817565	0.999956
young...old.756	Adgre4	Neu	young - old	-0.375723	0.0709464	0.999956
young...old.757	Adgre5	Neu	young - old	-0.529075	0.117497	0.999956
young...old.758	Adgrf1	Neu	young - old	-0.106347	0.753777	0.999956
young...old.759	Adgrf2	Neu	young - old	-0.00602862	0.972491	0.999956
young...old.760	Adgrf3	Neu	young - old	-0.259289	0.220088	0.999956
young...old.761	Adgrf4	Neu	young - old	0.0376922	0.877885	0.999956
young...old.762	Adgrf5	Neu	young - old	-0.172864	0.152317	0.999956
young...old.763	Adgrg1	Neu	young - old	-0.0878657	0.485344	0.999956
young...old.764	Adgrg2	Neu	young - old	0.0965556	0.407611	0.999956
young...old.765	Adgrg3	Neu	young - old	-0.455358	0.230262	0.999956
young...old.766	Adgrg4	Neu	young - old	-0.0145805	0.961701	0.999956
young...old.767	Adgrg5	Neu	young - old	0.160609	0.602116	0.999956
young...old.768	Adgrg6	Neu	young - old	-0.176488	0.165215	0.999956
young...old.769	Adgrg7	Neu	young - old	0.148776	0.335352	0.999956
young...old.770	Adgrl1	Neu	young - old	-0.0582796	0.580667	0.999956
young...old.771	Adgrl2	Neu	young - old	0.186587	0.148362	0.999956
young...old.772	Adgrl3	Neu	young - old	-0.00539011	0.979802	0.999956
young...old.773	Adgrl4	Neu	young - old	-0.255022	0.161288	0.999956
young...old.774	Adgrv1	Neu	young - old	0.00896647	0.975018	0.999956
young...old.775	Adh1	Neu	young - old	-0.0934883	0.75528	0.999956
young...old.776	Adh4	Neu	young - old	-0.202639	0.585431	0.999956
young...old.777	Adh5	Neu	young - old	0.108104	0.723876	0.999956
young...old.778	Adh6a	Neu	young - old	-0.0447446	0.826503	0.999956
young...old.779	Adh6b	Neu	young - old	-0.267033	0.0897874	0.999956
young...old.780	Adh7	Neu	young - old	0.0383812	0.901438	0.999956
young...old.781	Adhfe1	Neu	young - old	-0.241548	0.45169	0.999956
young...old.782	Adi1	Neu	young - old	0.184095	0.479397	0.999956
young...old.783	Adig	Neu	young - old	0.277501	0.34812	0.999956
young...old.784	Adipoq	Neu	young - old	0.106711	0.475199	0.999956
young...old.785	Adipor1	Neu	young - old	0.0815502	0.85422	0.999956
young...old.786	Adipor2	Neu	young - old	-0.120263	0.299265	0.999956
young...old.787	Adm	Neu	young - old	-0.0600079	0.780825	0.999956
young...old.788	Adm2	Neu	young - old	0.0448716	0.876631	0.999956
young...old.789	Adnp	Neu	young - old	-0.183754	0.243292	0.999956
young...old.790	Adnp2	Neu	young - old	-0.050937	0.795783	0.999956
young...old.791	Ado	Neu	young - old	0.0837279	0.776192	0.999956
young...old.792	Adora1	Neu	young - old	0.197175	0.449618	0.999956
young...old.793	Adora2a	Neu	young - old	0.224686	0.293908	0.999956
young...old.794	Adora2b	Neu	young - old	-0.0593639	0.757899	0.999956
young...old.795	Adpgk	Neu	young - old	-0.146994	0.223428	0.999956
young...old.796	Adprh	Neu	young - old	-0.133465	0.575533	0.999956
young...old.797	Adprhl1	Neu	young - old	-0.141247	0.256456	0.999956
young...old.798	Adprs	Neu	young - old	-0.0118935	0.956336	0.999956
young...old.799	Adprm	Neu	young - old	-0.057911	0.84998	0.999956
young...old.800	Adra1a	Neu	young - old	-0.131461	0.685476	0.999956
young...old.801	Adra1b	Neu	young - old	-0.335201	0.298503	0.999956
young...old.802	Adra1d	Neu	young - old	0.0570859	0.857241	0.999956
young...old.803	Adra2a	Neu	young - old	-0.165789	0.7308	0.999956
young...old.804	Adra2b	Neu	young - old	0.271984	0.427559	0.999956
young...old.805	Adra2c	Neu	young - old	0.0749099	0.736806	0.999956
young...old.806	Adrb1	Neu	young - old	0.0741231	0.704771	0.999956
young...old.807	Adrb2	Neu	young - old	-0.12969	0.311281	0.999956
young...old.808	Adrb3	Neu	young - old	-0.145773	0.616635	0.999956
young...old.809	Adrm1	Neu	young - old	0.115275	0.626256	0.999956
young...old.810	Adsl	Neu	young - old	-0.010155	0.952657	0.999956
young...old.811	Adss	Neu	young - old	-0.323909	0.256805	0.999956
young...old.812	Adssl1	Neu	young - old	0.0317858	0.826464	0.999956
young...old.813	Adtrp	Neu	young - old	-0.258641	0.0688283	0.999956
young...old.814	Aebp1	Neu	young - old	-0.352649	0.273281	0.999956
young...old.815	Aebp2	Neu	young - old	0.0972056	0.288428	0.999956
young...old.816	Aen	Neu	young - old	-0.128719	0.510957	0.999956
young...old.817	AF067061	Neu	young - old	-0.0584327	0.629489	0.999956
young...old.818	AF366264	Neu	young - old	0.0906279	0.71301	0.999956
young...old.819	Afap1	Neu	young - old	-0.196689	0.201363	0.999956
young...old.820	Afap1l1	Neu	young - old	-0.062963	0.835311	0.999956
young...old.821	Afap1l2	Neu	young - old	0.0553783	0.87323	0.999956
young...old.822	Afdn	Neu	young - old	-0.216045	0.056137	0.956197
young...old.823	Aff1	Neu	young - old	0.0983591	0.562231	0.999956
young...old.824	Aff2	Neu	young - old	0.0173325	0.963587	0.999956
young...old.825	Aff3	Neu	young - old	0.286465	0.336567	0.999956
young...old.826	Aff4	Neu	young - old	-0.029505	0.859461	0.999956
young...old.827	Afg1l	Neu	young - old	0.0692919	0.831049	0.999956
young...old.828	Afg3l1	Neu	young - old	0.0527297	0.78906	0.999956
young...old.829	Afg3l2	Neu	young - old	-0.083965	0.389749	0.999956
young...old.830	Afm	Neu	young - old	0.144047	0.688268	0.999956
young...old.831	Afmid	Neu	young - old	0.00737448	0.981473	0.999956
young...old.832	Afp	Neu	young - old	-0.469555	0.346857	0.999956
young...old.833	Aftph	Neu	young - old	0.0463924	0.728081	0.999956
young...old.834	Aga	Neu	young - old	-0.214364	0.333612	0.999956
young...old.835	Agap1	Neu	young - old	0.0210905	0.936449	0.999956
young...old.836	Agap2	Neu	young - old	0.0835606	0.696588	0.999956
young...old.837	Agap3	Neu	young - old	-0.132809	0.375998	0.999956
young...old.838	Agbl1	Neu	young - old	-0.185846	0.753243	0.999956
young...old.839	Agbl2	Neu	young - old	-0.16231	0.490372	0.999956
young...old.840	Agbl3	Neu	young - old	0.0921316	0.712712	0.999956
young...old.841	Agbl4	Neu	young - old	-0.0882172	0.68381	0.999956
young...old.842	Agbl5	Neu	young - old	-0.0403027	0.800727	0.999956
young...old.843	Ager	Neu	young - old	-0.215498	0.0756002	0.999956
young...old.844	Agfg1	Neu	young - old	0.302933	0.153609	0.999956
young...old.845	Agfg2	Neu	young - old	-0.00047332	0.998779	0.999956
young...old.846	Aggf1	Neu	young - old	-0.0683911	0.47244	0.999956
young...old.847	Agk	Neu	young - old	0.0112143	0.96822	0.999956
young...old.848	Agl	Neu	young - old	-0.0386854	0.886629	0.999956
young...old.849	Agmat	Neu	young - old	-0.22335	0.392191	0.999956
young...old.850	Agmo	Neu	young - old	0.0939717	0.7956	0.999956
young...old.851	Ago1	Neu	young - old	0.079274	0.615039	0.999956
young...old.852	Ago2	Neu	young - old	-0.0850563	0.464616	0.999956
young...old.853	Ago3	Neu	young - old	0.0905148	0.60647	0.999956
young...old.854	Ago4	Neu	young - old	0.106543	0.739892	0.999956
young...old.855	Agpat1	Neu	young - old	0.148101	0.608825	0.999956
young...old.856	Agpat2	Neu	young - old	0.0245215	0.851756	0.999956
young...old.857	Agpat3	Neu	young - old	-0.297149	0.279689	0.999956
young...old.858	Agpat4	Neu	young - old	0.181324	0.643342	0.999956
young...old.859	Agpat5	Neu	young - old	-0.229451	0.341683	0.999956
young...old.860	Agps	Neu	young - old	0.390164	0.346501	0.999956
young...old.861	Agr2	Neu	young - old	-0.0781023	0.780718	0.999956
young...old.862	Agr3	Neu	young - old	0.166563	0.663385	0.999956
young...old.864	Agrp	Neu	young - old	0.0460608	0.916594	0.999956
young...old.865	Agt	Neu	young - old	-0.369384	0.0819915	0.999956
young...old.866	Agtpbp1	Neu	young - old	0.263647	0.231045	0.999956
young...old.867	Agtr1a	Neu	young - old	0.0530694	0.804231	0.999956
young...old.868	Agtr1b	Neu	young - old	-0.169297	0.472673	0.999956
young...old.869	Agtrap	Neu	young - old	0.303603	0.217373	0.999956
young...old.870	Agxt	Neu	young - old	-0.170503	0.669715	0.999956
young...old.871	Agxt2	Neu	young - old	0.0154475	0.962347	0.999956
young...old.872	Ahctf1	Neu	young - old	-0.0304466	0.806447	0.999956
young...old.873	Ahcy	Neu	young - old	-0.0690707	0.558748	0.999956
young...old.874	Ahcyl1	Neu	young - old	-0.0157564	0.924865	0.999956
young...old.875	Ahcyl2	Neu	young - old	0.176003	0.221037	0.999956
young...old.876	Ahdc1	Neu	young - old	-0.0358527	0.837104	0.999956
young...old.877	Ahi1	Neu	young - old	0.157321	0.227436	0.999956
young...old.878	Ahnak	Neu	young - old	-0.291348	0.422426	0.999956
young...old.879	Ahnak2	Neu	young - old	-0.352838	0.186206	0.999956
young...old.880	Ahr	Neu	young - old	-0.18037	0.160279	0.999956
young...old.881	Ahrr	Neu	young - old	0.00507334	0.980027	0.999956
young...old.882	Ahsa1	Neu	young - old	0.0598637	0.727564	0.999956
young...old.883	Ahsa2	Neu	young - old	-0.000911224	0.995644	0.999956
young...old.884	Ahsg	Neu	young - old	0.0968423	0.650412	0.999956
young...old.885	Ahsp	Neu	young - old	0.158965	0.747651	0.999956
young...old.886	AI182371	Neu	young - old	-0.258407	0.379782	0.999956
young...old.887	AI413582	Neu	young - old	-0.642633	0.0656136	0.99804
young...old.888	AI429214	Neu	young - old	0.322381	0.419588	0.999956
young...old.889	AI467606	Neu	young - old	-0.0819755	0.620724	0.999956
young...old.890	AI593442	Neu	young - old	0.274377	0.389209	0.999956
young...old.891	AI597479	Neu	young - old	-0.0548524	0.69323	0.999956
young...old.892	AI661453	Neu	young - old	-0.171094	0.138171	0.999956
young...old.893	AI837181	Neu	young - old	-0.0883556	0.611655	0.999956
young...old.894	AI854703	Neu	young - old	-0.0036183	0.993521	0.999956
young...old.895	Aicda	Neu	young - old	0.207586	0.236633	0.999956
young...old.896	Aida	Neu	young - old	0.396876	0.147699	0.999956
young...old.897	Aif1	Neu	young - old	0.681563	0.15194	0.999956
young...old.898	Aif1l	Neu	young - old	-0.148242	0.218989	0.999956
young...old.899	Aifm1	Neu	young - old	0.0487503	0.673265	0.999956
young...old.900	Aifm2	Neu	young - old	0.134054	0.201853	0.999956
young...old.901	Aifm3	Neu	young - old	0.112879	0.82167	0.999956
young...old.902	Aig1	Neu	young - old	-0.0777019	0.732772	0.999956
young...old.903	Aim2	Neu	young - old	0.0495453	0.634564	0.999956
young...old.904	Aimp1	Neu	young - old	0.196492	0.108098	0.999956
young...old.905	Aimp2	Neu	young - old	0.122305	0.5931	0.999956
young...old.906	Aip	Neu	young - old	0.195999	0.0897879	0.999956
young...old.907	Aipl1	Neu	young - old	-0.0770783	0.64242	0.999956
young...old.908	Aire	Neu	young - old	-0.089903	0.768961	0.999956
young...old.909	Ajap1	Neu	young - old	-0.0204193	0.947822	0.999956
young...old.910	Ajm1	Neu	young - old	0.142693	0.686281	0.999956
young...old.911	Ajuba	Neu	young - old	-0.58377	0.194324	0.999956
young...old.912	Ak1	Neu	young - old	-0.212942	0.33261	0.999956
young...old.913	Ak2	Neu	young - old	0.48174	0.305371	0.999956
young...old.915	Ak4	Neu	young - old	-0.204643	0.233356	0.999956
young...old.916	Ak5	Neu	young - old	0.209017	0.666615	0.999956
young...old.917	Ak7	Neu	young - old	0.00210559	0.995694	0.999956
young...old.918	Ak8	Neu	young - old	-0.109863	0.482193	0.999956
young...old.919	Ak9	Neu	young - old	-0.00355183	0.985433	0.999956
young...old.920	Akain1	Neu	young - old	0.068841	0.784947	0.999956
young...old.921	Akap1	Neu	young - old	-0.103847	0.514709	0.999956
young...old.922	Akap10	Neu	young - old	-0.0511736	0.568461	0.999956
young...old.923	Akap11	Neu	young - old	-0.219018	0.38301	0.999956
young...old.924	Akap12	Neu	young - old	-0.147991	0.22229	0.999956
young...old.925	Akap13	Neu	young - old	0.05325	0.860043	0.999956
young...old.926	Akap14	Neu	young - old	-0.136198	0.715679	0.999956
young...old.927	Akap17b	Neu	young - old	-0.344503	0.0597365	0.967727
young...old.928	Akap3	Neu	young - old	-0.0306991	0.865342	0.999956
young...old.929	Akap4	Neu	young - old	-0.173167	0.259002	0.999956
young...old.930	Akap5	Neu	young - old	0.125232	0.742632	0.999956
young...old.931	Akap6	Neu	young - old	-0.310314	0.60369	0.999956
young...old.932	Akap7	Neu	young - old	-0.0641373	0.845265	0.999956
young...old.933	Akap8	Neu	young - old	-0.0424736	0.754618	0.999956
young...old.934	Akap8l	Neu	young - old	0.122453	0.378124	0.999956
young...old.935	Akap9	Neu	young - old	0.0698119	0.480699	0.999956
young...old.936	Akip1	Neu	young - old	-0.00351396	0.97894	0.999956
young...old.937	Akirin1	Neu	young - old	-0.187955	0.161021	0.999956
young...old.938	Akirin2	Neu	young - old	0.202519	0.0775163	0.999956
young...old.939	Akna	Neu	young - old	0.241346	0.0977695	0.999956
young...old.940	Aknad1	Neu	young - old	-0.0376921	0.846528	0.999956
young...old.941	Akp3	Neu	young - old	-0.0442269	0.908299	0.999956
young...old.942	Akr1a1	Neu	young - old	0.120891	0.786499	0.999956
young...old.943	Akr1b10	Neu	young - old	0.0970786	0.735822	0.999956
young...old.13061	Plekhh3	Neu	young - old	-0.513782	1.7e-05	0.0309307
young...old.945	Akr1b7	Neu	young - old	-0.257623	0.461036	0.999956
young...old.947	Akr1c12	Neu	young - old	0.00737746	0.973652	0.999956
young...old.948	Akr1c13	Neu	young - old	0.0469844	0.780047	0.999956
young...old.949	Akr1c14	Neu	young - old	0.0028324	0.991611	0.999956
young...old.950	Akr1c18	Neu	young - old	-0.181469	0.290879	0.999956
young...old.951	Akr1c19	Neu	young - old	0.0444408	0.859464	0.999956
young...old.952	Akr1c20	Neu	young - old	0.252214	0.554268	0.999956
young...old.953	Akr1c21	Neu	young - old	0.195704	0.669427	0.999956
young...old.954	Akr1c6	Neu	young - old	-0.332383	0.336272	0.999956
young...old.955	Akr1cl	Neu	young - old	-0.241308	0.522	0.999956
young...old.956	Akr1d1	Neu	young - old	0.107717	0.730017	0.999956
young...old.957	Akr1e1	Neu	young - old	-0.049847	0.805886	0.999956
young...old.958	Akr7a5	Neu	young - old	-0.152914	0.113649	0.999956
young...old.959	Akt1	Neu	young - old	-0.0789269	0.807867	0.999956
young...old.960	Akt1s1	Neu	young - old	0.0233508	0.900959	0.999956
young...old.961	Akt2	Neu	young - old	-0.0358268	0.706146	0.999956
young...old.962	Akt3	Neu	young - old	0.333368	0.289828	0.999956
young...old.963	Aktip	Neu	young - old	-0.30655	0.234613	0.999956
young...old.965	Alas1	Neu	young - old	-0.0228338	0.925116	0.999956
young...old.966	Alas2	Neu	young - old	-0.177395	0.600831	0.999956
young...old.967	Albfm1	Neu	young - old	0.158074	0.70702	0.999956
young...old.969	Aldh16a1	Neu	young - old	0.0200391	0.836181	0.999956
young...old.970	Aldh18a1	Neu	young - old	0.0765277	0.738507	0.999956
young...old.971	Aldh1a1	Neu	young - old	0.0592856	0.837235	0.999956
young...old.972	Aldh1a2	Neu	young - old	-0.0473899	0.906162	0.999956
young...old.973	Aldh1a3	Neu	young - old	-0.0906992	0.814084	0.999956
young...old.974	Aldh1a7	Neu	young - old	-0.278975	0.330723	0.999956
young...old.975	Aldh1b1	Neu	young - old	0.098109	0.725864	0.999956
young...old.976	Aldh1l1	Neu	young - old	0.0322955	0.898017	0.999956
young...old.977	Aldh1l2	Neu	young - old	0.0846639	0.728509	0.999956
young...old.978	Aldh2	Neu	young - old	-0.188884	0.579033	0.999956
young...old.979	Aldh3a1	Neu	young - old	-0.0753962	0.826094	0.999956
young...old.980	Aldh3a2	Neu	young - old	0.327657	0.293276	0.999956
young...old.981	Aldh3b1	Neu	young - old	0.126416	0.261507	0.999956
young...old.982	Aldh3b2	Neu	young - old	0.00760047	0.975422	0.999956
young...old.983	Aldh3b3	Neu	young - old	0.00312847	0.990605	0.999956
young...old.984	Aldh4a1	Neu	young - old	0.0877586	0.617612	0.999956
young...old.985	Aldh5a1	Neu	young - old	0.295165	0.335121	0.999956
young...old.987	Aldh7a1	Neu	young - old	-0.24878	0.166878	0.999956
young...old.988	Aldh8a1	Neu	young - old	-0.0891514	0.665679	0.999956
young...old.989	Aldh9a1	Neu	young - old	-0.232319	0.0970485	0.999956
young...old.991	Aldob	Neu	young - old	-0.215071	0.280174	0.999956
young...old.992	Aldoc	Neu	young - old	0.615793	0.304445	0.999956
young...old.993	Alg1	Neu	young - old	0.0425572	0.819104	0.999956
young...old.994	Alg10b	Neu	young - old	0.0296631	0.829027	0.999956
young...old.995	Alg11	Neu	young - old	-0.227589	0.20113	0.999956
young...old.5447	Fam209	Neu	young - old	-0.689382	2.56e-05	0.0425347
young...old.997	Alg13	Neu	young - old	-0.134718	0.27252	0.999956
young...old.998	Alg14	Neu	young - old	0.0077106	0.978937	0.999956
young...old.999	Alg2	Neu	young - old	-0.202388	0.126998	0.999956
young...old.1000	Alg3	Neu	young - old	-0.157478	0.555354	0.999956
young...old.1001	Alg5	Neu	young - old	-0.0333732	0.873319	0.999956
young...old.1002	Alg6	Neu	young - old	-0.0432437	0.851805	0.999956
young...old.1003	Alg8	Neu	young - old	-0.21612	0.485294	0.999956
young...old.1004	Alg9	Neu	young - old	-0.048409	0.834528	0.999956
young...old.1005	Alk	Neu	young - old	-0.0223209	0.94874	0.999956
young...old.1006	Alkal1	Neu	young - old	0.160051	0.752677	0.999956
young...old.1007	Alkal2	Neu	young - old	-0.197109	0.269708	0.999956
young...old.1008	Alkbh1	Neu	young - old	0.0914376	0.571018	0.999956
young...old.1009	Alkbh2	Neu	young - old	-0.149773	0.677665	0.999956
young...old.1010	Alkbh3	Neu	young - old	-0.189984	0.0563885	0.956915
young...old.1011	Alkbh4	Neu	young - old	0.106822	0.658777	0.999956
young...old.1012	Alkbh5	Neu	young - old	0.248895	0.47713	0.999956
young...old.1013	Alkbh6	Neu	young - old	-0.0757765	0.826077	0.999956
young...old.1014	Alkbh7	Neu	young - old	0.134918	0.50916	0.999956
young...old.1015	Alkbh8	Neu	young - old	-0.170167	0.63157	0.999956
young...old.1016	Allc	Neu	young - old	0.0525375	0.858229	0.999956
young...old.1017	Alms1	Neu	young - old	0.0998811	0.482094	0.999956
young...old.1018	Alox12	Neu	young - old	-0.28757	0.353391	0.999956
young...old.1019	Alox12b	Neu	young - old	0.0840244	0.73368	0.999956
young...old.1021	Alox15	Neu	young - old	0.310093	0.136669	0.999956
young...old.1022	Alox5	Neu	young - old	-0.0265121	0.957592	0.999956
young...old.1024	Alox8	Neu	young - old	-0.126261	0.638874	0.999956
young...old.1025	Aloxe3	Neu	young - old	-0.00836482	0.967165	0.999956
young...old.1026	Alpi	Neu	young - old	0.0609418	0.86118	0.999956
young...old.1027	Alpk1	Neu	young - old	0.0964519	0.578303	0.999956
young...old.1028	Alpk2	Neu	young - old	-0.152856	0.44496	0.999956
young...old.1029	Alpk3	Neu	young - old	-0.0475652	0.750339	0.999956
young...old.1030	Alpl	Neu	young - old	0.116249	0.611028	0.999956
young...old.1031	Alppl2	Neu	young - old	-0.000235003	0.999203	0.999956
young...old.1032	Als2	Neu	young - old	-0.0405899	0.895358	0.999956
young...old.1033	Als2cl	Neu	young - old	-0.150714	0.227704	0.999956
young...old.1034	Alx1	Neu	young - old	0.0391452	0.918878	0.999956
young...old.1035	Alx3	Neu	young - old	0.0916141	0.745886	0.999956
young...old.1036	Alx4	Neu	young - old	-0.0486794	0.901246	0.999956
young...old.1037	Alyref	Neu	young - old	-0.0405555	0.731205	0.999956
young...old.1038	Alyref2	Neu	young - old	-0.0882761	0.35989	0.999956
young...old.1039	Amacr	Neu	young - old	-0.0177482	0.923264	0.999956
young...old.1040	Ambn	Neu	young - old	0.046774	0.863654	0.999956
young...old.1041	Ambp	Neu	young - old	0.0469831	0.819055	0.999956
young...old.1042	Ambra1	Neu	young - old	0.1516	0.31104	0.999956
young...old.1043	Amd1	Neu	young - old	-0.166627	0.286495	0.999956
young...old.1045	Amdhd2	Neu	young - old	0.331576	0.599783	0.999956
young...old.1046	Amelx	Neu	young - old	-0.169991	0.329257	0.999956
young...old.1048	Amer2	Neu	young - old	-0.140795	0.606668	0.999956
young...old.1049	Amer3	Neu	young - old	-0.0711855	0.874669	0.999956
young...old.1050	Amfr	Neu	young - old	-0.144289	0.590787	0.999956
young...old.1051	Amh	Neu	young - old	-0.0434082	0.890411	0.999956
young...old.1052	Amhr2	Neu	young - old	0.113151	0.559612	0.999956
young...old.1053	Amigo1	Neu	young - old	-0.00824926	0.968631	0.999956
young...old.1054	Amigo2	Neu	young - old	-0.0751926	0.764002	0.999956
young...old.1055	Amigo3	Neu	young - old	-0.116435	0.740147	0.999956
young...old.1056	Ammecr1	Neu	young - old	-0.210111	0.439762	0.999956
young...old.1057	Ammecr1l	Neu	young - old	-0.319654	0.117433	0.999956
young...old.1058	Amn	Neu	young - old	-0.0366088	0.905155	0.999956
young...old.1059	Amn1	Neu	young - old	0.167994	0.0513266	0.923925
young...old.1358	Arhgap31	Neu	young - old	-0.762081	3.05e-05	0.0467705
young...old.1061	Amotl1	Neu	young - old	-0.195208	0.137811	0.999956
young...old.1062	Amotl2	Neu	young - old	-0.0396054	0.897275	0.999956
young...old.1063	Ampd1	Neu	young - old	0.0887737	0.824335	0.999956
young...old.1064	Ampd2	Neu	young - old	-0.179885	0.57266	0.999956
young...old.1065	Ampd3	Neu	young - old	0.310868	0.366404	0.999956
young...old.1066	Amph	Neu	young - old	0.257229	0.501663	0.999956
young...old.1067	Amt	Neu	young - old	-0.120506	0.653505	0.999956
young...old.1068	Amtn	Neu	young - old	0.131478	0.594954	0.999956
young...old.1069	Amy1	Neu	young - old	-0.0551789	0.873558	0.999956
young...old.1070	Amy2a1	Neu	young - old	-0.200976	0.519479	0.999956
young...old.1071	Amz1	Neu	young - old	0.146081	0.340444	0.999956
young...old.1072	Amz2	Neu	young - old	-0.104614	0.450435	0.999956
young...old.1073	Anapc1	Neu	young - old	0.0945844	0.453553	0.999956
young...old.1074	Anapc10	Neu	young - old	-0.133571	0.278482	0.999956
young...old.1075	Anapc11	Neu	young - old	0.0534533	0.807741	0.999956
young...old.1076	Anapc13	Neu	young - old	0.0610903	0.658306	0.999956
young...old.1077	Anapc15	Neu	young - old	0.0245974	0.770201	0.999956
young...old.1078	Anapc16	Neu	young - old	0.0457196	0.639534	0.999956
young...old.1079	Anapc2	Neu	young - old	-0.0177892	0.944483	0.999956
young...old.1080	Anapc4	Neu	young - old	-0.0848809	0.671004	0.999956
young...old.1081	Anapc5	Neu	young - old	0.0442386	0.895832	0.999956
young...old.1082	Anapc7	Neu	young - old	0.0774791	0.514089	0.999956
young...old.1083	Ang	Neu	young - old	-0.115354	0.749853	0.999956
young...old.1084	Ang2	Neu	young - old	0.0416026	0.800147	0.999956
young...old.1085	Ang3	Neu	young - old	-0.100589	0.73544	0.999956
young...old.1086	Ang6	Neu	young - old	-0.222759	0.316305	0.999956
young...old.1087	Angel1	Neu	young - old	-0.280495	0.229324	0.999956
young...old.1088	Angel2	Neu	young - old	-0.27266	0.263892	0.999956
young...old.1089	Angpt1	Neu	young - old	0.00968135	0.974104	0.999956
young...old.1090	Angpt2	Neu	young - old	-0.101777	0.73565	0.999956
young...old.1091	Angpt4	Neu	young - old	-0.043021	0.881756	0.999956
young...old.1092	Angptl1	Neu	young - old	-0.0985498	0.765091	0.999956
young...old.1093	Angptl2	Neu	young - old	-0.387253	0.101539	0.999956
young...old.1094	Angptl3	Neu	young - old	-0.0994606	0.795677	0.999956
young...old.1096	Angptl6	Neu	young - old	-0.077055	0.738486	0.999956
young...old.1097	Angptl7	Neu	young - old	0.140687	0.628102	0.999956
young...old.1098	Angptl8	Neu	young - old	-0.00373819	0.985254	0.999956
young...old.1099	Ank	Neu	young - old	-0.398499	0.0561148	0.956197
young...old.1100	Ank1	Neu	young - old	-0.103081	0.759117	0.999956
young...old.1101	Ank2	Neu	young - old	0.0399648	0.864961	0.999956
young...old.1102	Ank3	Neu	young - old	-0.212725	0.0720419	0.999956
young...old.1103	Ankar	Neu	young - old	-0.19332	0.209965	0.999956
young...old.1104	Ankdd1a	Neu	young - old	-0.365552	0.0691884	0.999956
young...old.1105	Ankdd1b	Neu	young - old	0.151772	0.434006	0.999956
young...old.1106	Ankef1	Neu	young - old	0.146442	0.558175	0.999956
young...old.1107	Ankfn1	Neu	young - old	-0.108217	0.793126	0.999956
young...old.1108	Ankfy1	Neu	young - old	0.322047	0.125586	0.999956
young...old.1109	Ankhd1	Neu	young - old	0.0874394	0.457375	0.999956
young...old.1110	Ankib1	Neu	young - old	0.266077	0.137212	0.999956
young...old.1111	Ankk1	Neu	young - old	0.101208	0.645083	0.999956
young...old.1112	Ankle1	Neu	young - old	-0.1435	0.329164	0.999956
young...old.1113	Ankle2	Neu	young - old	-0.0783715	0.429963	0.999956
young...old.1114	Ankmy1	Neu	young - old	-0.207458	0.494892	0.999956
young...old.1115	Ankmy2	Neu	young - old	-0.00323305	0.986863	0.999956
young...old.1116	Ankra2	Neu	young - old	-0.106652	0.551681	0.999956
young...old.1117	Ankrd1	Neu	young - old	-0.737483	0.219132	0.999956
young...old.1119	Ankrd11	Neu	young - old	0.0914125	0.546121	0.999956
young...old.1120	Ankrd12	Neu	young - old	-0.209963	0.30083	0.999956
young...old.1121	Ankrd13a	Neu	young - old	-0.0131594	0.95338	0.999956
young...old.1122	Ankrd13b	Neu	young - old	-0.410219	0.103631	0.999956
young...old.1123	Ankrd13c	Neu	young - old	-0.124046	0.482367	0.999956
young...old.1124	Ankrd13d	Neu	young - old	-0.412746	0.209736	0.999956
young...old.1125	Ankrd16	Neu	young - old	-0.102221	0.557053	0.999956
young...old.1126	Ankrd17	Neu	young - old	0.105458	0.576882	0.999956
young...old.1127	Ankrd2	Neu	young - old	-0.0552564	0.887947	0.999956
young...old.1128	Ankrd22	Neu	young - old	-0.647448	0.170154	0.999956
young...old.1129	Ankrd23	Neu	young - old	0.0213388	0.913128	0.999956
young...old.1130	Ankrd24	Neu	young - old	0.0293699	0.870063	0.999956
young...old.1131	Ankrd26	Neu	young - old	-0.182813	0.375027	0.999956
young...old.1133	Ankrd28	Neu	young - old	-0.200319	0.142329	0.999956
young...old.1134	Ankrd29	Neu	young - old	-0.260421	0.607685	0.999956
young...old.1135	Ankrd31	Neu	young - old	-0.0129957	0.958473	0.999956
young...old.1136	Ankrd33	Neu	young - old	-0.117382	0.486381	0.999956
young...old.1137	Ankrd33b	Neu	young - old	-0.114821	0.646152	0.999956
young...old.1138	Ankrd34a	Neu	young - old	-0.401185	0.248586	0.999956
young...old.1139	Ankrd34b	Neu	young - old	-0.414082	0.211881	0.999956
young...old.1140	Ankrd34c	Neu	young - old	-0.0827684	0.702908	0.999956
young...old.1141	Ankrd35	Neu	young - old	-0.0643412	0.666787	0.999956
young...old.1142	Ankrd36	Neu	young - old	-0.152557	0.697207	0.999956
young...old.1143	Ankrd37	Neu	young - old	-0.0315301	0.905431	0.999956
young...old.1144	Ankrd39	Neu	young - old	0.0922954	0.750639	0.999956
young...old.1145	Ankrd40	Neu	young - old	-0.0492562	0.80339	0.999956
young...old.1146	Ankrd42	Neu	young - old	0.0850566	0.698552	0.999956
young...old.1147	Ankrd44	Neu	young - old	0.071891	0.870232	0.999956
young...old.1148	Ankrd45	Neu	young - old	-0.133856	0.449416	0.999956
young...old.1149	Ankrd46	Neu	young - old	0.0773577	0.510976	0.999956
young...old.1150	Ankrd49	Neu	young - old	-0.0986675	0.500678	0.999956
young...old.1151	Ankrd50	Neu	young - old	-0.0712948	0.72479	0.999956
young...old.1152	Ankrd52	Neu	young - old	-0.0960925	0.511744	0.999956
young...old.1153	Ankrd53	Neu	young - old	-0.095784	0.593724	0.999956
young...old.1154	Ankrd54	Neu	young - old	-0.146395	0.320067	0.999956
young...old.1155	Ankrd55	Neu	young - old	0.016135	0.92251	0.999956
young...old.1156	Ankrd6	Neu	young - old	-0.157083	0.444051	0.999956
young...old.1157	Ankrd60	Neu	young - old	0.0136305	0.964784	0.999956
young...old.1158	Ankrd61	Neu	young - old	0.0891759	0.650561	0.999956
young...old.1159	Ankrd63	Neu	young - old	-0.0111476	0.96507	0.999956
young...old.1160	Ankrd65	Neu	young - old	0.296767	0.0907309	0.999956
young...old.1161	Ankrd66	Neu	young - old	-0.294242	0.379737	0.999956
young...old.1162	Ankrd7	Neu	young - old	-0.172977	0.719705	0.999956
young...old.1163	Ankrd9	Neu	young - old	-0.22055	0.290226	0.999956
young...old.1164	Anks1	Neu	young - old	0.0571691	0.62641	0.999956
young...old.1165	Anks1b	Neu	young - old	-0.259702	0.312698	0.999956
young...old.1166	Anks3	Neu	young - old	-0.0668259	0.690409	0.999956
young...old.1167	Anks4b	Neu	young - old	0.0223337	0.884368	0.999956
young...old.1168	Anks6	Neu	young - old	-0.0881273	0.654616	0.999956
young...old.1169	Ankub1	Neu	young - old	-0.201625	0.602515	0.999956
young...old.1170	Ankzf1	Neu	young - old	0.0392368	0.81314	0.999956
young...old.1171	Anln	Neu	young - old	-0.0972421	0.790269	0.999956
young...old.1172	Ano1	Neu	young - old	0.245516	0.599905	0.999956
young...old.1173	Ano10	Neu	young - old	-0.0593343	0.831735	0.999956
young...old.1174	Ano2	Neu	young - old	-0.263139	0.19996	0.999956
young...old.1175	Ano3	Neu	young - old	0.0644513	0.834128	0.999956
young...old.1176	Ano4	Neu	young - old	-0.222822	0.439618	0.999956
young...old.1177	Ano5	Neu	young - old	0.0409064	0.85496	0.999956
young...old.1178	Ano6	Neu	young - old	-0.0234185	0.920481	0.999956
young...old.1179	Ano7	Neu	young - old	-0.24484	0.0574312	0.960217
young...old.1180	Ano8	Neu	young - old	-0.0904624	0.690196	0.999956
young...old.1181	Ano9	Neu	young - old	0.17332	0.395185	0.999956
young...old.1182	Anp32a	Neu	young - old	0.183439	0.468921	0.999956
young...old.1183	Anp32b	Neu	young - old	0.0693434	0.889451	0.999956
young...old.1184	Anp32e	Neu	young - old	-0.134878	0.698365	0.999956
young...old.1185	Anpep	Neu	young - old	0.703933	0.167434	0.999956
young...old.1186	Antxr1	Neu	young - old	-0.217578	0.474385	0.999956
young...old.1188	Antxrl	Neu	young - old	-0.847699	0.118835	0.999956
young...old.1189	Anxa1	Neu	young - old	-0.622198	0.176449	0.999956
young...old.1190	Anxa10	Neu	young - old	-0.0613048	0.689947	0.999956
young...old.1191	Anxa11	Neu	young - old	-0.469131	0.132741	0.999956
young...old.1192	Anxa13	Neu	young - old	-0.195438	0.465578	0.999956
young...old.1193	Anxa2	Neu	young - old	-0.49329	0.481279	0.999956
young...old.1194	Anxa3	Neu	young - old	-0.33465	0.230061	0.999956
young...old.1195	Anxa4	Neu	young - old	0.32492	0.363217	0.999956
young...old.1196	Anxa5	Neu	young - old	-0.408922	0.320017	0.999956
young...old.1197	Anxa6	Neu	young - old	0.0102516	0.980644	0.999956
young...old.1198	Anxa7	Neu	young - old	0.0904505	0.709062	0.999956
young...old.1200	Anxa9	Neu	young - old	0.0170081	0.92661	0.999956
young...old.1201	Aoah	Neu	young - old	0.176009	0.664225	0.999956
young...old.1202	Aoc1	Neu	young - old	0.161202	0.560142	0.999956
young...old.1203	Aoc2	Neu	young - old	0.0550203	0.742828	0.999956
young...old.1204	Aoc3	Neu	young - old	-0.255115	0.183666	0.999956
young...old.1205	Aopep	Neu	young - old	0.0573738	0.662295	0.999956
young...old.1206	Aox2	Neu	young - old	-0.03648	0.898193	0.999956
young...old.1207	Aox3	Neu	young - old	-0.264083	0.0666647	0.999624
young...old.1208	Aox4	Neu	young - old	0.119569	0.678571	0.999956
young...old.1209	Ap1ar	Neu	young - old	-0.109503	0.531968	0.999956
young...old.1210	Ap1b1	Neu	young - old	-0.084178	0.428637	0.999956
young...old.1211	Ap1g1	Neu	young - old	-0.0500336	0.748137	0.999956
young...old.1212	Ap1g2	Neu	young - old	0.0375632	0.831751	0.999956
young...old.1213	Ap1m1	Neu	young - old	0.362251	0.0901259	0.999956
young...old.1214	Ap1m2	Neu	young - old	0.244746	0.302249	0.999956
young...old.1215	Ap1s1	Neu	young - old	-0.156009	0.573786	0.999956
young...old.1216	Ap1s2	Neu	young - old	-0.260828	0.222321	0.999956
young...old.1217	Ap1s3	Neu	young - old	0.0484629	0.749262	0.999956
young...old.1218	Ap2a1	Neu	young - old	-0.331771	0.225465	0.999956
young...old.1220	Ap2b1	Neu	young - old	-0.134219	0.702075	0.999956
young...old.1221	Ap2m1	Neu	young - old	0.0705214	0.655021	0.999956
young...old.1222	Ap2s1	Neu	young - old	0.0543311	0.891454	0.999956
young...old.1223	Ap3b1	Neu	young - old	0.176306	0.434686	0.999956
young...old.1224	Ap3b2	Neu	young - old	-0.0444543	0.893399	0.999956
young...old.1225	Ap3d1	Neu	young - old	0.221562	0.471217	0.999956
young...old.1226	Ap3m1	Neu	young - old	0.192368	0.156645	0.999956
young...old.1228	Ap3s1	Neu	young - old	-0.137323	0.367067	0.999956
young...old.1229	Ap3s2	Neu	young - old	-0.0575697	0.671394	0.999956
young...old.1230	Ap4b1	Neu	young - old	-0.1477	0.43866	0.999956
young...old.1231	Ap4e1	Neu	young - old	-0.151963	0.359086	0.999956
young...old.1232	Ap4m1	Neu	young - old	-0.0992229	0.611579	0.999956
young...old.1233	Ap4s1	Neu	young - old	0.0966794	0.683406	0.999956
young...old.1234	Ap5b1	Neu	young - old	-0.249783	0.224057	0.999956
young...old.1235	Ap5m1	Neu	young - old	0.0365896	0.795542	0.999956
young...old.1236	Ap5s1	Neu	young - old	-0.0596686	0.61335	0.999956
young...old.1237	Ap5z1	Neu	young - old	0.160571	0.111183	0.999956
young...old.1238	Apaf1	Neu	young - old	-0.114895	0.482422	0.999956
young...old.1239	Apba1	Neu	young - old	0.0738304	0.682149	0.999956
young...old.1240	Apba2	Neu	young - old	0.0948679	0.729215	0.999956
young...old.1241	Apba3	Neu	young - old	0.164406	0.317333	0.999956
young...old.1242	Apbb1	Neu	young - old	-0.174335	0.54373	0.999956
young...old.1243	Apbb1ip	Neu	young - old	-0.378341	0.377206	0.999956
young...old.15319	Sh3pxd2b	Neu	young - old	-0.691669	4.69e-05	0.0668635
young...old.1246	Apc	Neu	young - old	-0.042762	0.774771	0.999956
young...old.1247	Apc2	Neu	young - old	-0.0762338	0.585657	0.999956
young...old.1248	Apcdd1	Neu	young - old	-0.00358719	0.978272	0.999956
young...old.1249	Apcs	Neu	young - old	-0.233759	0.608665	0.999956
young...old.1250	Apeh	Neu	young - old	0.0374438	0.804446	0.999956
young...old.1251	Apela	Neu	young - old	-0.179145	0.345228	0.999956
young...old.1252	Apex1	Neu	young - old	-0.0617783	0.790031	0.999956
young...old.1253	Apex2	Neu	young - old	-0.0761109	0.477936	0.999956
young...old.1254	Aph1a	Neu	young - old	0.292568	0.485911	0.999956
young...old.1255	Aph1b	Neu	young - old	-0.332433	0.358955	0.999956
young...old.1256	Api5	Neu	young - old	0.0639112	0.861042	0.999956
young...old.1257	Apip	Neu	young - old	-0.0261768	0.853602	0.999956
young...old.1258	Aplf	Neu	young - old	-0.00973442	0.93785	0.999956
young...old.1259	Apln	Neu	young - old	-0.0964635	0.635382	0.999956
young...old.1260	Aplnr	Neu	young - old	-0.699283	0.121905	0.999956
young...old.1262	Aplp2	Neu	young - old	-0.481901	0.241139	0.999956
young...old.1263	Apmap	Neu	young - old	0.163263	0.142601	0.999956
young...old.1264	Apoa4	Neu	young - old	-0.109172	0.746115	0.999956
young...old.1265	Apoa5	Neu	young - old	0.0227098	0.964771	0.999956
young...old.1266	Apob	Neu	young - old	0.246565	0.331754	0.999956
young...old.1268	Apobec2	Neu	young - old	-0.211019	0.493679	0.999956
young...old.1269	Apobec3	Neu	young - old	0.00877253	0.972532	0.999956
young...old.1270	Apobec4	Neu	young - old	-0.111418	0.604468	0.999956
young...old.1272	Apoc1	Neu	young - old	0.266237	0.454853	0.999956
young...old.1273	Apoc2	Neu	young - old	-0.223703	0.333127	0.999956
young...old.1274	Apoc3	Neu	young - old	-0.0557584	0.834629	0.999956
young...old.1275	Apoc4	Neu	young - old	0.212199	0.446895	0.999956
young...old.723	Adar	Neu	young - old	0.504115	5.33e-05	0.0709946
young...old.1277	Apof	Neu	young - old	-0.0201051	0.920276	0.999956
young...old.1278	Apoh	Neu	young - old	-0.0537479	0.835515	0.999956
young...old.1279	Apol10a	Neu	young - old	0.128337	0.71728	0.999956
young...old.1280	Apol10b	Neu	young - old	1.01397	0.116876	0.999956
young...old.1281	Apol11a	Neu	young - old	0.0313871	0.916075	0.999956
young...old.1282	Apol6	Neu	young - old	2.21162	0.0916761	0.999956
young...old.1283	Apol7a	Neu	young - old	0.0776232	0.784515	0.999956
young...old.1284	Apol7b	Neu	young - old	-0.0918032	0.607908	0.999956
young...old.1285	Apol7c	Neu	young - old	-0.0905851	0.597687	0.999956
young...old.1286	Apol8	Neu	young - old	0.100403	0.340415	0.999956
young...old.1288	Apol9b	Neu	young - old	1.09779	0.0866303	0.999956
young...old.1289	Apold1	Neu	young - old	-0.021829	0.917055	0.999956
young...old.1290	Apom	Neu	young - old	0.100964	0.792206	0.999956
young...old.1291	Apon	Neu	young - old	-0.281241	0.295437	0.999956
young...old.1292	Apoo	Neu	young - old	-0.0751319	0.544863	0.999956
young...old.1293	Apool	Neu	young - old	-0.0219937	0.930402	0.999956
young...old.1294	Coa8	Neu	young - old	-0.175777	0.252412	0.999956
young...old.1295	App	Neu	young - old	0.443757	0.451314	0.999956
young...old.1296	Appbp2	Neu	young - old	0.0513771	0.751893	0.999956
young...old.1298	Appl2	Neu	young - old	-0.0325462	0.900898	0.999956
young...old.1299	Aprt	Neu	young - old	-0.858572	0.0639188	0.990624
young...old.1300	Aptx	Neu	young - old	0.118168	0.54638	0.999956
young...old.1301	Aqp1	Neu	young - old	-0.0541543	0.796924	0.999956
young...old.1302	Aqp11	Neu	young - old	-0.588423	0.118156	0.999956
young...old.1303	Aqp12	Neu	young - old	-0.122215	0.610632	0.999956
young...old.1304	Aqp2	Neu	young - old	-0.13361	0.538017	0.999956
young...old.1306	Aqp4	Neu	young - old	-0.0228342	0.929715	0.999956
young...old.1307	Aqp5	Neu	young - old	0.630203	0.262114	0.999956
young...old.1308	Aqp6	Neu	young - old	-0.10664	0.673213	0.999956
young...old.1309	Aqp7	Neu	young - old	0.0451735	0.933738	0.999956
young...old.1310	Aqp8	Neu	young - old	-0.147726	0.7283	0.999956
young...old.1311	Aqp9	Neu	young - old	-0.298002	0.0796537	0.999956
young...old.1312	Aqr	Neu	young - old	0.0248509	0.856833	0.999956
young...old.1313	Ar	Neu	young - old	0.223582	0.525471	0.999956
young...old.1314	Araf	Neu	young - old	-0.00536171	0.984089	0.999956
young...old.1315	Arap1	Neu	young - old	0.308333	0.454625	0.999956
young...old.1316	Arap2	Neu	young - old	-0.0230784	0.894617	0.999956
young...old.1317	Arap3	Neu	young - old	-0.0359339	0.817224	0.999956
young...old.1318	Arc	Neu	young - old	0.0144273	0.912923	0.999956
young...old.1319	Arcn1	Neu	young - old	0.0659405	0.813299	0.999956
young...old.1320	Areg	Neu	young - old	-0.761911	0.258386	0.999956
young...old.1321	Arel1	Neu	young - old	0.559896	0.0790889	0.999956
young...old.1322	Arf1	Neu	young - old	0.017589	0.964851	0.999956
young...old.1323	Arf2	Neu	young - old	-0.24303	0.0728084	0.999956
young...old.1324	Arf3	Neu	young - old	0.338907	0.526703	0.999956
young...old.1325	Arf4	Neu	young - old	0.125772	0.759007	0.999956
young...old.1326	Arf6	Neu	young - old	0.252122	0.549903	0.999956
young...old.1327	Arfgap1	Neu	young - old	-0.0545696	0.538576	0.999956
young...old.1328	Arfgap2	Neu	young - old	-0.0311117	0.818512	0.999956
young...old.1329	Arfgap3	Neu	young - old	0.0328723	0.83595	0.999956
young...old.1330	Arfgef1	Neu	young - old	-0.0706759	0.802844	0.999956
young...old.1331	Arfgef2	Neu	young - old	-0.152935	0.0742206	0.999956
young...old.1332	Arfgef3	Neu	young - old	-0.0869312	0.804249	0.999956
young...old.1334	Arfip2	Neu	young - old	0.00667338	0.941828	0.999956
young...old.1335	Arfrp1	Neu	young - old	0.15287	0.392789	0.999956
young...old.1336	Arg1	Neu	young - old	0.0940691	0.85522	0.999956
young...old.1337	Arg2	Neu	young - old	0.143488	0.59995	0.999956
young...old.1339	Arhgap1	Neu	young - old	-0.22201	0.109611	0.999956
young...old.1340	Arhgap10	Neu	young - old	-0.13156	0.373325	0.999956
young...old.1341	Arhgap11a	Neu	young - old	-0.0376791	0.856134	0.999956
young...old.1342	Arhgap12	Neu	young - old	-0.201381	0.264153	0.999956
young...old.1343	Arhgap15	Neu	young - old	0.0536746	0.66274	0.999956
young...old.1344	Arhgap17	Neu	young - old	-0.354448	0.223528	0.999956
young...old.1345	Arhgap18	Neu	young - old	-0.273188	0.052122	0.927372
young...old.1346	Arhgap19	Neu	young - old	-0.270515	0.114755	0.999956
young...old.1347	Arhgap20	Neu	young - old	-0.0288629	0.860828	0.999956
young...old.1348	Arhgap21	Neu	young - old	0.0429375	0.804828	0.999956
young...old.1349	Arhgap22	Neu	young - old	-0.0307335	0.848006	0.999956
young...old.1350	Arhgap23	Neu	young - old	-0.191001	0.198763	0.999956
young...old.1351	Arhgap24	Neu	young - old	-0.0651614	0.668958	0.999956
young...old.1352	Arhgap25	Neu	young - old	0.124101	0.526169	0.999956
young...old.1353	Arhgap26	Neu	young - old	0.220402	0.543173	0.999956
young...old.1355	Arhgap28	Neu	young - old	0.145445	0.194237	0.999956
young...old.1356	Arhgap29	Neu	young - old	-0.127286	0.706245	0.999956
young...old.1357	Arhgap30	Neu	young - old	0.427967	0.26258	0.999956
young...old.1359	Arhgap32	Neu	young - old	0.196721	0.222881	0.999956
young...old.1360	Arhgap33	Neu	young - old	0.00785298	0.951803	0.999956
young...old.1361	Arhgap35	Neu	young - old	-0.441967	0.10962	0.999956
young...old.1362	Arhgap36	Neu	young - old	-0.389598	0.225599	0.999956
young...old.1363	Arhgap39	Neu	young - old	-0.0777896	0.687038	0.999956
young...old.1364	Arhgap4	Neu	young - old	0.0411247	0.837888	0.999956
young...old.1365	Arhgap40	Neu	young - old	-0.169514	0.501562	0.999956
young...old.1366	Arhgap42	Neu	young - old	-0.0600685	0.749683	0.999956
young...old.1367	Arhgap44	Neu	young - old	-0.171746	0.219067	0.999956
young...old.1368	Arhgap45	Neu	young - old	0.340001	0.250418	0.999956
young...old.1369	Arhgap5	Neu	young - old	0.0741023	0.57142	0.999956
young...old.6174	Gcnt2	Neu	young - old	-0.961513	7.19e-05	0.0861058
young...old.1371	Arhgap8	Neu	young - old	0.316893	0.404137	0.999956
young...old.1372	Arhgap9	Neu	young - old	0.245804	0.275866	0.999956
young...old.1373	Arhgdia	Neu	young - old	-0.00383655	0.991153	0.999956
young...old.1374	Arhgdib	Neu	young - old	0.377748	0.328444	0.999956
young...old.1375	Arhgdig	Neu	young - old	0.0237503	0.839621	0.999956
young...old.1376	Arhgef1	Neu	young - old	-0.103571	0.573811	0.999956
young...old.1377	Arhgef10	Neu	young - old	-0.022989	0.903834	0.999956
young...old.16107	Spaca6	Neu	young - old	-0.640346	7.33e-05	0.0861058
young...old.1379	Arhgef11	Neu	young - old	-0.105561	0.316609	0.999956
young...old.1380	Arhgef12	Neu	young - old	-0.0131078	0.954626	0.999956
young...old.1381	Arhgef15	Neu	young - old	-0.351804	0.168749	0.999956
young...old.1382	Arhgef16	Neu	young - old	0.45609	0.0982959	0.999956
young...old.1383	Arhgef17	Neu	young - old	-0.178461	0.261934	0.999956
young...old.1384	Arhgef18	Neu	young - old	-0.0571041	0.589392	0.999956
young...old.1385	Arhgef19	Neu	young - old	-0.0359572	0.849036	0.999956
young...old.1386	Arhgef2	Neu	young - old	0.199056	0.384008	0.999956
young...old.1388	Arhgef26	Neu	young - old	0.133734	0.568003	0.999956
young...old.1389	Arhgef28	Neu	young - old	-0.0557607	0.633853	0.999956
young...old.1390	Arhgef3	Neu	young - old	0.438213	0.0824085	0.999956
young...old.1391	Arhgef33	Neu	young - old	-0.333285	0.351837	0.999956
young...old.1392	Arhgef37	Neu	young - old	-0.1782	0.459466	0.999956
young...old.1393	Arhgef38	Neu	young - old	-0.146515	0.654958	0.999956
young...old.1394	Arhgef39	Neu	young - old	-0.360905	0.227969	0.999956
young...old.1395	Arhgef4	Neu	young - old	-0.267173	0.0880555	0.999956
young...old.1396	Arhgef40	Neu	young - old	-0.10112	0.594559	0.999956
young...old.1397	Arhgef5	Neu	young - old	-0.286369	0.304127	0.999956
young...old.1398	Arhgef6	Neu	young - old	-0.0572732	0.704285	0.999956
young...old.1399	Arhgef7	Neu	young - old	-0.237323	0.398392	0.999956
young...old.1400	Arhgef9	Neu	young - old	-0.115876	0.717204	0.999956
young...old.1401	Arid1a	Neu	young - old	0.174063	0.34546	0.999956
young...old.1402	Arid1b	Neu	young - old	-0.00624656	0.977126	0.999956
young...old.1403	Arid2	Neu	young - old	-0.178542	0.431474	0.999956
young...old.1404	Arid3a	Neu	young - old	-0.168242	0.462295	0.999956
young...old.1405	Arid3b	Neu	young - old	-0.172893	0.353837	0.999956
young...old.1406	Arid3c	Neu	young - old	-0.24331	0.168314	0.999956
young...old.1407	Arid4a	Neu	young - old	0.242173	0.384595	0.999956
young...old.1408	Arid4b	Neu	young - old	-0.150045	0.266314	0.999956
young...old.1409	Arid5a	Neu	young - old	0.248107	0.241242	0.999956
young...old.1410	Arid5b	Neu	young - old	0.221226	0.486069	0.999956
young...old.1411	Arih1	Neu	young - old	-0.0224397	0.922722	0.999956
young...old.1412	Arih2	Neu	young - old	-0.184518	0.213388	0.999956
young...old.1413	Arl1	Neu	young - old	0.34321	0.377327	0.999956
young...old.1414	Arl10	Neu	young - old	-0.251032	0.340679	0.999956
young...old.1415	Arl11	Neu	young - old	-0.36361	0.236345	0.999956
young...old.1416	Arl13a	Neu	young - old	-0.0180414	0.929124	0.999956
young...old.1417	Arl13b	Neu	young - old	0.0103226	0.917722	0.999956
young...old.1418	Arl14	Neu	young - old	0.295303	0.400334	0.999956
young...old.1419	Arl14ep	Neu	young - old	-0.10152	0.473532	0.999956
young...old.1420	Arl14epl	Neu	young - old	-0.0827413	0.697438	0.999956
young...old.1421	Arl15	Neu	young - old	-0.11164	0.358298	0.999956
young...old.1422	Arl16	Neu	young - old	-0.202562	0.434541	0.999956
young...old.1423	Arl2	Neu	young - old	0.27233	0.0634288	0.988391
young...old.1424	Arl2bp	Neu	young - old	-0.481277	0.0755382	0.999956
young...old.1425	Arl3	Neu	young - old	-0.0392976	0.710136	0.999956
young...old.1426	Arl4a	Neu	young - old	0.0488768	0.851544	0.999956
young...old.1427	Arl4c	Neu	young - old	-0.70129	0.114158	0.999956
young...old.1428	Arl4d	Neu	young - old	-0.0929945	0.781248	0.999956
young...old.1429	Arl5a	Neu	young - old	0.271021	0.118679	0.999956
young...old.1430	Arl5b	Neu	young - old	-0.056514	0.634088	0.999956
young...old.1431	Arl5c	Neu	young - old	0.328268	0.227979	0.999956
young...old.1432	Arl6	Neu	young - old	0.158291	0.449184	0.999956
young...old.1433	Arl6ip1	Neu	young - old	0.137979	0.590827	0.999956
young...old.1434	Arl6ip4	Neu	young - old	-0.217306	0.195153	0.999956
young...old.1435	Arl6ip5	Neu	young - old	0.293389	0.488781	0.999956
young...old.1436	Arl6ip6	Neu	young - old	0.0162801	0.887522	0.999956
young...old.1437	Arl8a	Neu	young - old	-0.21671	0.439234	0.999956
young...old.1438	Arl8b	Neu	young - old	0.24676	0.545457	0.999956
young...old.1439	Arl9	Neu	young - old	-0.134157	0.635029	0.999956
young...old.1440	Armc1	Neu	young - old	0.00333137	0.983614	0.999956
young...old.1441	Armc10	Neu	young - old	0.0718139	0.347985	0.999956
young...old.1442	Armc12	Neu	young - old	-0.310491	0.167031	0.999956
young...old.1443	Armc2	Neu	young - old	-0.0529887	0.882985	0.999956
young...old.1444	Armc3	Neu	young - old	0.110261	0.658768	0.999956
young...old.1445	Odad2	Neu	young - old	0.219602	0.615993	0.999956
young...old.1446	Armc5	Neu	young - old	0.087278	0.569128	0.999956
young...old.1447	Armc6	Neu	young - old	0.00686212	0.961203	0.999956
young...old.1448	Armc7	Neu	young - old	-0.0831554	0.524348	0.999956
young...old.1449	Armc8	Neu	young - old	0.0946651	0.509354	0.999956
young...old.1450	Armc9	Neu	young - old	-0.121926	0.694652	0.999956
young...old.1451	Armcx1	Neu	young - old	0.0128394	0.956039	0.999956
young...old.1453	Armcx3	Neu	young - old	-0.0428367	0.661709	0.999956
young...old.1454	Armcx4	Neu	young - old	-0.037395	0.8917	0.999956
young...old.1455	Armcx5	Neu	young - old	0.131064	0.521685	0.999956
young...old.1456	Armcx6	Neu	young - old	0.131903	0.332376	0.999956
young...old.1457	Armh1	Neu	young - old	0.0130654	0.968478	0.999956
young...old.1458	Armh2	Neu	young - old	-0.289835	0.564421	0.999956
young...old.1459	Armh3	Neu	young - old	-0.111743	0.420013	0.999956
young...old.1460	Armh4	Neu	young - old	-0.00160482	0.993002	0.999956
young...old.1461	Armt1	Neu	young - old	0.0256029	0.793619	0.999956
young...old.1462	Arnt	Neu	young - old	-0.0660643	0.814286	0.999956
young...old.1463	Arnt2	Neu	young - old	0.0577948	0.782037	0.999956
young...old.1464	Arntl	Neu	young - old	0.054209	0.788096	0.999956
young...old.1465	Arntl2	Neu	young - old	-0.0185342	0.91929	0.999956
young...old.1466	Arpc1a	Neu	young - old	-0.0876179	0.723175	0.999956
young...old.1467	Arpc1b	Neu	young - old	0.163727	0.735083	0.999956
young...old.1468	Arpc2	Neu	young - old	0.151147	0.749266	0.999956
young...old.1469	Arpc3	Neu	young - old	-0.0228903	0.959548	0.999956
young...old.1470	Arpc4	Neu	young - old	0.181662	0.754875	0.999956
young...old.1471	Arpc5	Neu	young - old	-0.599784	0.0905813	0.999956
young...old.1472	Arpc5l	Neu	young - old	0.232838	0.543199	0.999956
young...old.1473	Arpin	Neu	young - old	-0.149907	0.334501	0.999956
young...old.1474	Arpp19	Neu	young - old	-0.087091	0.757032	0.999956
young...old.1475	Arpp21	Neu	young - old	-0.0745733	0.812565	0.999956
young...old.1476	Arr3	Neu	young - old	-0.0223825	0.902104	0.999956
young...old.1477	Arrb1	Neu	young - old	0.10701	0.375308	0.999956
young...old.1478	Arrb2	Neu	young - old	-0.039079	0.801374	0.999956
young...old.1479	Arrdc1	Neu	young - old	0.0759014	0.640056	0.999956
young...old.1480	Arrdc2	Neu	young - old	-0.12201	0.32585	0.999956
young...old.1481	Arrdc3	Neu	young - old	0.0771817	0.743696	0.999956
young...old.1482	Arrdc4	Neu	young - old	0.890797	0.0963455	0.999956
young...old.1483	Arrdc5	Neu	young - old	-0.203952	0.270925	0.999956
young...old.1484	Arsa	Neu	young - old	0.112181	0.396176	0.999956
young...old.1485	Arsb	Neu	young - old	0.119767	0.409654	0.999956
young...old.1486	Arsg	Neu	young - old	-0.197017	0.498347	0.999956
young...old.1487	Arsi	Neu	young - old	-0.290612	0.259052	0.999956
young...old.1488	Arsj	Neu	young - old	-0.10233	0.65184	0.999956
young...old.1489	Arsk	Neu	young - old	0.0273784	0.913998	0.999956
young...old.1490	Art1	Neu	young - old	-0.187115	0.48611	0.999956
young...old.1491	Art2a	Neu	young - old	0.771723	0.165442	0.999956
young...old.1492	Art2b	Neu	young - old	-0.0205631	0.931075	0.999956
young...old.1493	Art3	Neu	young - old	0.142813	0.592477	0.999956
young...old.1494	Art4	Neu	young - old	0.0813701	0.761672	0.999956
young...old.1495	Art5	Neu	young - old	0.00495254	0.969493	0.999956
young...old.1496	Artn	Neu	young - old	0.143924	0.779291	0.999956
young...old.1497	Arv1	Neu	young - old	0.204927	0.376117	0.999956
young...old.1498	Arvcf	Neu	young - old	0.109563	0.739941	0.999956
young...old.1499	Arx	Neu	young - old	0.210016	0.518442	0.999956
young...old.1500	Arxes1	Neu	young - old	0.0169965	0.910915	0.999956
young...old.1501	As3mt	Neu	young - old	0.0986391	0.411297	0.999956
young...old.1502	Asah1	Neu	young - old	-0.130819	0.630831	0.999956
young...old.1503	Asah2	Neu	young - old	0.0120687	0.9694	0.999956
young...old.1504	Asap1	Neu	young - old	-0.0974222	0.782928	0.999956
young...old.1505	Asap3	Neu	young - old	0.351763	0.258263	0.999956
young...old.1506	Asb1	Neu	young - old	-0.208749	0.62588	0.999956
young...old.1507	Asb10	Neu	young - old	0.00692025	0.972347	0.999956
young...old.1508	Asb11	Neu	young - old	0.0195548	0.919007	0.999956
young...old.1509	Asb12	Neu	young - old	-0.0131968	0.977647	0.999956
young...old.1510	Asb13	Neu	young - old	0.150606	0.650516	0.999956
young...old.1511	Asb14	Neu	young - old	-0.149812	0.355479	0.999956
young...old.1512	Asb15	Neu	young - old	0.165472	0.72969	0.999956
young...old.1513	Asb16	Neu	young - old	-0.0306365	0.87473	0.999956
young...old.1514	Asb17	Neu	young - old	0.105048	0.546058	0.999956
young...old.1515	Asb18	Neu	young - old	-0.147402	0.482275	0.999956
young...old.1516	Asb2	Neu	young - old	-0.178707	0.476936	0.999956
young...old.1517	Asb3	Neu	young - old	0.104538	0.419306	0.999956
young...old.1518	Asb4	Neu	young - old	-0.0735806	0.657305	0.999956
young...old.1519	Asb5	Neu	young - old	-0.0159847	0.956542	0.999956
young...old.1520	Asb6	Neu	young - old	-0.127559	0.303782	0.999956
young...old.1521	Asb7	Neu	young - old	0.116309	0.529627	0.999956
young...old.1522	Asb8	Neu	young - old	-0.22689	0.053372	0.938736
young...old.1523	Asb9	Neu	young - old	0.042686	0.817286	0.999956
young...old.1524	Ascc1	Neu	young - old	-0.164693	0.491592	0.999956
young...old.1525	Ascc2	Neu	young - old	0.0649878	0.61948	0.999956
young...old.1526	Ascc3	Neu	young - old	0.309691	0.140952	0.999956
young...old.1527	Ascl1	Neu	young - old	0.240061	0.436066	0.999956
young...old.1528	Ascl2	Neu	young - old	-0.382326	0.436488	0.999956
young...old.1529	Ascl3	Neu	young - old	-0.393331	0.343031	0.999956
young...old.1530	Ascl4	Neu	young - old	0.092884	0.671195	0.999956
young...old.1531	Ascl5	Neu	young - old	-0.12018	0.589062	0.999956
young...old.1532	Asf1a	Neu	young - old	-0.0720503	0.618422	0.999956
young...old.1533	Asf1b	Neu	young - old	0.132677	0.323862	0.999956
young...old.1534	Asgr1	Neu	young - old	-0.0302605	0.919481	0.999956
young...old.1535	Asgr2	Neu	young - old	0.00604059	0.985418	0.999956
young...old.1536	Ash1l	Neu	young - old	0.104828	0.569569	0.999956
young...old.1537	Ash2l	Neu	young - old	0.059611	0.596045	0.999956
young...old.1538	Asic1	Neu	young - old	-0.118758	0.56969	0.999956
young...old.1539	Asic2	Neu	young - old	-0.201043	0.537709	0.999956
young...old.1540	Asic3	Neu	young - old	-0.202219	0.304737	0.999956
young...old.1541	Asic4	Neu	young - old	-0.151781	0.460774	0.999956
young...old.1542	Asic5	Neu	young - old	-0.115168	0.692375	0.999956
young...old.1543	Asl	Neu	young - old	0.073633	0.526234	0.999956
young...old.1545	Get3	Neu	young - old	0.0287589	0.877354	0.999956
young...old.13252	Postn	Neu	young - old	-1.25261	8.28e-05	0.0876163
young...old.1547	Asnsd1	Neu	young - old	-0.0658617	0.63023	0.999956
young...old.1549	Aspdh	Neu	young - old	-0.244592	0.20498	0.999956
young...old.1550	Aspg	Neu	young - old	-0.135831	0.425589	0.999956
young...old.1551	Asph	Neu	young - old	0.0366191	0.833331	0.999956
young...old.1552	Asphd1	Neu	young - old	0.0427106	0.904553	0.999956
young...old.1553	Asphd2	Neu	young - old	-0.0823059	0.778562	0.999956
young...old.1555	Aspn	Neu	young - old	0.30056	0.171903	0.999956
young...old.1556	Asprv1	Neu	young - old	-0.278912	0.226882	0.999956
young...old.1557	Aspscr1	Neu	young - old	0.224667	0.156082	0.999956
young...old.1558	Asrgl1	Neu	young - old	-0.00727746	0.970382	0.999956
young...old.1559	Ass1	Neu	young - old	0.210307	0.633111	0.999956
young...old.1560	Aste1	Neu	young - old	0.115038	0.528048	0.999956
young...old.1561	Astl	Neu	young - old	-0.0185181	0.904515	0.999956
young...old.1562	Astn2	Neu	young - old	-0.0449709	0.828227	0.999956
young...old.1563	Asxl1	Neu	young - old	-0.158316	0.622466	0.999956
young...old.1564	Asxl2	Neu	young - old	0.134101	0.470515	0.999956
young...old.1565	Asxl3	Neu	young - old	0.091406	0.730723	0.999956
young...old.1566	Asz1	Neu	young - old	0.205883	0.495838	0.999956
young...old.1567	Atad1	Neu	young - old	-0.0968597	0.377459	0.999956
young...old.1568	Atad2	Neu	young - old	0.0539248	0.704417	0.999956
young...old.1569	Atad2b	Neu	young - old	-0.0794942	0.737509	0.999956
young...old.1570	Atad3a	Neu	young - old	-0.0118809	0.967899	0.999956
young...old.1571	Atad5	Neu	young - old	-0.00754277	0.97446	0.999956
young...old.1572	Atat1	Neu	young - old	-0.0945394	0.393986	0.999956
young...old.1573	Atcay	Neu	young - old	-0.0571319	0.784877	0.999956
young...old.1574	Ate1	Neu	young - old	0.0320588	0.776419	0.999956
young...old.1575	Atf1	Neu	young - old	0.212737	0.113067	0.999956
young...old.1576	Atf2	Neu	young - old	0.0454617	0.843892	0.999956
young...old.1577	Atf3	Neu	young - old	0.533781	0.111775	0.999956
young...old.1578	Atf4	Neu	young - old	0.444021	0.24737	0.999956
young...old.1579	Atf5	Neu	young - old	0.683269	0.0773511	0.999956
young...old.1580	Atf6	Neu	young - old	0.0572395	0.599888	0.999956
young...old.1581	Atf6b	Neu	young - old	0.358607	0.0668157	0.999624
young...old.1582	Atf7	Neu	young - old	0.130729	0.622441	0.999956
young...old.1583	Atf7ip	Neu	young - old	0.130235	0.507204	0.999956
young...old.1584	Atf7ip2	Neu	young - old	-0.288784	0.382597	0.999956
young...old.1585	Atg10	Neu	young - old	0.0956214	0.522965	0.999956
young...old.1586	Atg101	Neu	young - old	-0.0197169	0.953321	0.999956
young...old.1587	Atg13	Neu	young - old	0.134797	0.358794	0.999956
young...old.1588	Atg14	Neu	young - old	-0.00589303	0.977407	0.999956
young...old.1589	Atg16l1	Neu	young - old	-0.15378	0.0831916	0.999956
young...old.1590	Atg16l2	Neu	young - old	0.224045	0.186435	0.999956
young...old.1591	Atg2a	Neu	young - old	-0.124052	0.661527	0.999956
young...old.1592	Atg2b	Neu	young - old	0.125755	0.612506	0.999956
young...old.1593	Atg3	Neu	young - old	0.0815755	0.657071	0.999956
young...old.1594	Atg4a	Neu	young - old	-0.0266137	0.850288	0.999956
young...old.1595	Atg4b	Neu	young - old	0.107052	0.241663	0.999956
young...old.1596	Atg4c	Neu	young - old	-0.0183159	0.877028	0.999956
young...old.1597	Atg4d	Neu	young - old	0.216596	0.152993	0.999956
young...old.1598	Atg5	Neu	young - old	0.0525203	0.813202	0.999956
young...old.1599	Atg7	Neu	young - old	-0.125094	0.583948	0.999956
young...old.1600	Atg9a	Neu	young - old	-0.140257	0.636199	0.999956
young...old.1602	Atic	Neu	young - old	-0.240458	0.326239	0.999956
young...old.1603	Atl1	Neu	young - old	-0.267733	0.379054	0.999956
young...old.1604	Atl2	Neu	young - old	-0.040396	0.636755	0.999956
young...old.1605	Atl3	Neu	young - old	0.00974447	0.9545	0.999956
young...old.1607	Atmin	Neu	young - old	-0.106077	0.29599	0.999956
young...old.1608	Atn1	Neu	young - old	-0.305569	0.0830086	0.999956
young...old.1609	Atoh1	Neu	young - old	-0.201552	0.65704	0.999956
young...old.1610	Atoh7	Neu	young - old	0.198809	0.479489	0.999956
young...old.1611	Atoh8	Neu	young - old	-0.0670158	0.771397	0.999956
young...old.1612	Atox1	Neu	young - old	0.0419538	0.923885	0.999956
young...old.1613	Atp10a	Neu	young - old	-0.216021	0.339868	0.999956
young...old.1615	Atp10d	Neu	young - old	0.0858095	0.837838	0.999956
young...old.17371	Tmem181a	Neu	young - old	-0.297186	9.16e-05	0.0876163
young...old.1617	Atp11b	Neu	young - old	0.205871	0.0940584	0.999956
young...old.1618	Atp11c	Neu	young - old	-0.0244207	0.88684	0.999956
young...old.1619	Atp12a	Neu	young - old	-0.133949	0.526016	0.999956
young...old.1620	Atp13a1	Neu	young - old	0.359492	0.20294	0.999956
young...old.17066	Tfe3	Neu	young - old	-0.515917	9.3e-05	0.0876163
young...old.1623	Atp13a4	Neu	young - old	-0.181909	0.49886	0.999956
young...old.1624	Atp13a5	Neu	young - old	-0.275244	0.165432	0.999956
young...old.1625	Atp1a1	Neu	young - old	0.279505	0.407525	0.999956
young...old.1626	Atp1a2	Neu	young - old	-0.081383	0.833418	0.999956
young...old.1627	Atp1a3	Neu	young - old	-0.241775	0.428177	0.999956
young...old.1628	Atp1a4	Neu	young - old	-0.076653	0.863733	0.999956
young...old.1629	Atp1b1	Neu	young - old	0.62476	0.112857	0.999956
young...old.1630	Atp1b2	Neu	young - old	0.0982105	0.736641	0.999956
young...old.1631	Atp1b3	Neu	young - old	0.0552529	0.784384	0.999956
young...old.1632	Atp1b4	Neu	young - old	0.233387	0.588829	0.999956
young...old.1633	Atp23	Neu	young - old	-0.0523902	0.673323	0.999956
young...old.1634	Atp2a1	Neu	young - old	-0.110399	0.703033	0.999956
young...old.1635	Atp2a2	Neu	young - old	-0.258398	0.24762	0.999956
young...old.1636	Atp2a3	Neu	young - old	0.0333189	0.884229	0.999956
young...old.1637	Atp2b1	Neu	young - old	0.00970999	0.953206	0.999956
young...old.1638	Atp2b2	Neu	young - old	-0.324228	0.398975	0.999956
young...old.2661	Ccrl2	Neu	young - old	0.879854	9.59e-05	0.0876163
young...old.1640	Atp2b4	Neu	young - old	0.0461831	0.832916	0.999956
young...old.1641	Atp2c1	Neu	young - old	-0.254636	0.227621	0.999956
young...old.1642	Atp2c2	Neu	young - old	-0.00987264	0.966365	0.999956
young...old.1643	Atp4a	Neu	young - old	-0.13697	0.643384	0.999956
young...old.1644	Atp4b	Neu	young - old	-0.332892	0.363505	0.999956
young...old.1645	Atp5a1	Neu	young - old	0.0896652	0.8115	0.999956
young...old.1646	Atp5d	Neu	young - old	0.169542	0.608753	0.999956
young...old.1647	Atp5e	Neu	young - old	0.385117	0.465584	0.999956
young...old.1648	Atp5g3	Neu	young - old	-0.0231945	0.957246	0.999956
young...old.1649	Atp5j2	Neu	young - old	0.178084	0.632494	0.999956
young...old.1650	Atp5k	Neu	young - old	0.290177	0.429111	0.999956
young...old.1651	Atp5l	Neu	young - old	-0.189795	0.489978	0.999956
young...old.1652	Atp5mpl	Neu	young - old	-0.00869165	0.960664	0.999956
young...old.1653	Atp5pb	Neu	young - old	0.19374	0.661234	0.999956
young...old.1654	Atp6ap1l	Neu	young - old	0.00199637	0.996763	0.999956
young...old.1655	Atp6ap2	Neu	young - old	0.0152685	0.914847	0.999956
young...old.1656	Atp6v0a1	Neu	young - old	-0.130446	0.30018	0.999956
young...old.1657	Atp6v0a2	Neu	young - old	-0.207281	0.328198	0.999956
young...old.1658	Atp6v0a4	Neu	young - old	-0.29278	0.224298	0.999956
young...old.1659	Atp6v0b	Neu	young - old	0.256546	0.461823	0.999956
young...old.1660	Atp6v0c	Neu	young - old	-0.129062	0.735357	0.999956
young...old.1661	Atp6v0d1	Neu	young - old	0.00362972	0.992065	0.999956
young...old.1662	Atp6v0d2	Neu	young - old	0.338079	0.460613	0.999956
young...old.1663	Atp6v0e	Neu	young - old	-0.306196	0.595879	0.999956
young...old.1664	Atp6v0e2	Neu	young - old	0.346616	0.369004	0.999956
young...old.1665	Atp6v1a	Neu	young - old	0.0604597	0.865858	0.999956
young...old.1666	Atp6v1b1	Neu	young - old	0.0633073	0.749346	0.999956
young...old.1667	Atp6v1b2	Neu	young - old	0.220359	0.472441	0.999956
young...old.1668	Atp6v1c1	Neu	young - old	-0.00779005	0.953776	0.999956
young...old.1669	Atp6v1c2	Neu	young - old	0.220067	0.364043	0.999956
young...old.1670	Atp6v1d	Neu	young - old	0.132684	0.611323	0.999956
young...old.1671	Atp6v1e1	Neu	young - old	-0.0680577	0.86494	0.999956
young...old.1672	Atp6v1e2	Neu	young - old	-0.115652	0.818143	0.999956
young...old.1673	Atp6v1fnb	Neu	young - old	-0.455668	0.267929	0.999956
young...old.1674	Atp6v1g1	Neu	young - old	-0.030734	0.923035	0.999956
young...old.5656	Fcgbp	Neu	young - old	1.80808	9.93e-05	0.0876163
young...old.1676	Atp6v1g3	Neu	young - old	-0.207045	0.449893	0.999956
young...old.1677	Atp6v1h	Neu	young - old	0.0998266	0.509523	0.999956
young...old.1678	Atp7a	Neu	young - old	-0.00787351	0.947378	0.999956
young...old.1679	Atp7b	Neu	young - old	-0.436515	0.222581	0.999956
young...old.1680	Atp8a1	Neu	young - old	0.215997	0.195143	0.999956
young...old.1681	Atp8a2	Neu	young - old	0.0981451	0.674461	0.999956
young...old.1682	Atp8b1	Neu	young - old	0.00525906	0.971222	0.999956
young...old.5576	Fbln5	Neu	young - old	-0.771641	0.000100946	0.0876163
young...old.1684	Atp8b3	Neu	young - old	0.127938	0.638319	0.999956
young...old.1685	Atp8b4	Neu	young - old	0.167263	0.387108	0.999956
young...old.1686	Atp8b5	Neu	young - old	-0.0794112	0.648358	0.999956
young...old.1688	Atp9b	Neu	young - old	-0.0663171	0.557909	0.999956
young...old.1689	Atpaf1	Neu	young - old	0.190528	0.406438	0.999956
young...old.1690	Atpaf2	Neu	young - old	-0.14665	0.475596	0.999956
young...old.1691	Atpsckmt	Neu	young - old	0.0898688	0.582267	0.999956
young...old.1692	Atr	Neu	young - old	-0.209612	0.367673	0.999956
young...old.1693	Atrip	Neu	young - old	-0.215798	0.595327	0.999956
young...old.1694	Atrn	Neu	young - old	-0.124345	0.460639	0.999956
young...old.1695	Atrnl1	Neu	young - old	0.0213854	0.878852	0.999956
young...old.1696	Atrx	Neu	young - old	0.0411759	0.820615	0.999956
young...old.1697	Atxn1	Neu	young - old	0.0623609	0.522411	0.999956
young...old.1698	Atxn10	Neu	young - old	-0.0720228	0.828964	0.999956
young...old.1699	Atxn1l	Neu	young - old	-0.165599	0.0837089	0.999956
young...old.1701	Atxn2l	Neu	young - old	-0.0937257	0.329832	0.999956
young...old.1702	Atxn3	Neu	young - old	-0.0419126	0.782964	0.999956
young...old.1703	Atxn7	Neu	young - old	0.142721	0.212138	0.999956
young...old.1704	Atxn7l1	Neu	young - old	0.0131095	0.951734	0.999956
young...old.1705	Atxn7l2	Neu	young - old	-0.289796	0.289304	0.999956
young...old.1706	Atxn7l3	Neu	young - old	-0.192748	0.296872	0.999956
young...old.1707	AU015836	Neu	young - old	0.216304	0.191188	0.999956
young...old.1708	AU018091	Neu	young - old	-0.526862	0.142861	0.999956
young...old.1709	AU021092	Neu	young - old	0.181877	0.660373	0.999956
young...old.1710	AU022252	Neu	young - old	-0.0412444	0.8631	0.999956
young...old.1711	Ezhip	Neu	young - old	-0.489115	0.244607	0.999956
young...old.1712	AU040320	Neu	young - old	0.0375344	0.802898	0.999956
young...old.1713	Auh	Neu	young - old	0.206368	0.310109	0.999956
young...old.1714	Aunip	Neu	young - old	-0.0703214	0.863875	0.999956
young...old.1715	Aup1	Neu	young - old	-0.0456778	0.896715	0.999956
young...old.1716	Aurka	Neu	young - old	-0.261624	0.0737819	0.999956
young...old.1717	Aurkaip1	Neu	young - old	0.0638244	0.789291	0.999956
young...old.1718	Aurkb	Neu	young - old	-0.259911	0.492556	0.999956
young...old.1719	Aurkc	Neu	young - old	-0.182091	0.427116	0.999956
young...old.1720	Auts2	Neu	young - old	-0.0862558	0.653061	0.999956
young...old.1721	AV320801	Neu	young - old	-0.0769446	0.846519	0.999956
young...old.1722	Aven	Neu	young - old	-0.0237328	0.906755	0.999956
young...old.1723	Avil	Neu	young - old	-0.114718	0.621185	0.999956
young...old.1724	Avl9	Neu	young - old	-0.318939	0.379755	0.999956
young...old.1725	Avp	Neu	young - old	-0.290913	0.281738	0.999956
young...old.1726	Avpi1	Neu	young - old	0.027285	0.869234	0.999956
young...old.1727	Avpr1a	Neu	young - old	-0.199473	0.729752	0.999956
young...old.1728	Avpr2	Neu	young - old	-0.341482	0.487297	0.999956
young...old.1729	AW209491	Neu	young - old	0.113365	0.682095	0.999956
young...old.1730	AW549877	Neu	young - old	0.20147	0.3331	0.999956
young...old.1731	AW551984	Neu	young - old	0.0811082	0.7859	0.999956
young...old.1732	AW554918	Neu	young - old	-0.315363	0.326573	0.999956
young...old.1733	Awat1	Neu	young - old	-0.129266	0.394755	0.999956
young...old.1734	Awat2	Neu	young - old	-0.0284248	0.926892	0.999956
young...old.1735	Axdnd1	Neu	young - old	-0.0149997	0.958212	0.999956
young...old.1736	Axin1	Neu	young - old	-0.0920491	0.459865	0.999956
young...old.1737	Axin2	Neu	young - old	0.0172735	0.96115	0.999956
young...old.1738	Axl	Neu	young - old	-0.388288	0.236078	0.999956
young...old.1739	AY074887	Neu	young - old	-0.275268	0.37339	0.999956
young...old.1740	AY761185	Neu	young - old	-0.174878	0.484488	0.999956
young...old.1741	Aym1	Neu	young - old	-0.0566323	0.75386	0.999956
young...old.1742	Azgp1	Neu	young - old	-0.208831	0.302899	0.999956
young...old.1743	Azi2	Neu	young - old	0.416543	0.0827238	0.999956
young...old.1744	Azin1	Neu	young - old	-0.0267008	0.859742	0.999956
young...old.1745	Azin2	Neu	young - old	-0.0448133	0.766922	0.999956
young...old.1746	Pramel17	Neu	young - old	-0.243057	0.651706	0.999956
young...old.1747	Iftap	Neu	young - old	0.168702	0.38112	0.999956
young...old.1748	B230217C12Rik	Neu	young - old	-0.0376609	0.876632	0.999956
young...old.1749	B230219D22Rik	Neu	young - old	-0.0486779	0.88174	0.999956
young...old.1750	B230307C23Rik	Neu	young - old	-0.0626903	0.722677	0.999956
young...old.1751	B2m	Neu	young - old	1.84946	0.123748	0.999956
young...old.1752	B3galnt1	Neu	young - old	-0.322816	0.44221	0.999956
young...old.1753	B3galnt2	Neu	young - old	0.113601	0.637379	0.999956
young...old.1754	B3galt1	Neu	young - old	-0.0454748	0.866617	0.999956
young...old.1755	B3galt2	Neu	young - old	-0.00301962	0.981007	0.999956
young...old.1756	B3galt4	Neu	young - old	-0.178546	0.293893	0.999956
young...old.1757	B3galt5	Neu	young - old	-0.397236	0.0668883	0.999624
young...old.1758	B3galt6	Neu	young - old	0.299942	0.270825	0.999956
young...old.1759	B3gat1	Neu	young - old	0.132527	0.477944	0.999956
young...old.1760	B3gat2	Neu	young - old	-0.329754	0.0695063	0.999956
young...old.1761	B3gat3	Neu	young - old	-0.183092	0.295233	0.999956
young...old.1762	B3glct	Neu	young - old	0.0240023	0.797861	0.999956
young...old.1763	B3gnt2	Neu	young - old	-0.288022	0.0689252	0.999956
young...old.1764	B3gnt3	Neu	young - old	0.154685	0.588756	0.999956
young...old.1765	B3gnt4	Neu	young - old	-0.128172	0.659168	0.999956
young...old.1766	B3gnt5	Neu	young - old	-0.264095	0.618507	0.999956
young...old.1767	B3gnt6	Neu	young - old	-0.245587	0.224504	0.999956
young...old.1768	B3gnt7	Neu	young - old	0.0243468	0.940686	0.999956
young...old.1769	B3gnt8	Neu	young - old	-0.096159	0.729415	0.999956
young...old.1770	B3gnt9	Neu	young - old	-0.417396	0.176736	0.999956
young...old.1771	B3gntl1	Neu	young - old	-0.251471	0.365713	0.999956
young...old.1773	B4galnt1	Neu	young - old	-0.123176	0.789382	0.999956
young...old.1774	B4galnt2	Neu	young - old	-0.215265	0.552732	0.999956
young...old.1775	B4galnt3	Neu	young - old	-0.425527	0.281746	0.999956
young...old.1776	B4galnt4	Neu	young - old	-0.0130973	0.947418	0.999956
young...old.1777	B4galt1	Neu	young - old	-0.0387145	0.923907	0.999956
young...old.1778	B4galt2	Neu	young - old	-0.163371	0.194452	0.999956
young...old.1779	B4galt3	Neu	young - old	-0.0631946	0.529912	0.999956
young...old.1780	B4galt4	Neu	young - old	0.172568	0.51545	0.999956
young...old.1781	B4galt5	Neu	young - old	-0.0499659	0.881038	0.999956
young...old.1782	B4galt6	Neu	young - old	0.0729119	0.671516	0.999956
young...old.1783	B4galt7	Neu	young - old	-0.181104	0.25203	0.999956
young...old.1784	B4gat1	Neu	young - old	-0.0049352	0.964475	0.999956
young...old.1785	B630019K06Rik	Neu	young - old	-0.0653306	0.878032	0.999956
young...old.1786	B830017H08Rik	Neu	young - old	-0.000347057	0.998852	0.999956
young...old.1787	B9d1	Neu	young - old	0.155143	0.279788	0.999956
young...old.1788	B9d2	Neu	young - old	-0.23781	0.40012	0.999956
young...old.1789	Baalc	Neu	young - old	-0.0412796	0.898076	0.999956
young...old.1790	Baat	Neu	young - old	-0.346161	0.100948	0.999956
young...old.1792	Babam2	Neu	young - old	-0.144486	0.442445	0.999956
young...old.1793	Bace1	Neu	young - old	-0.252451	0.276564	0.999956
young...old.1794	Bace2	Neu	young - old	0.0503583	0.787136	0.999956
young...old.1795	Bach1	Neu	young - old	0.0542886	0.747526	0.999956
young...old.1796	Bach2	Neu	young - old	-0.11099	0.801862	0.999956
young...old.1797	Bad	Neu	young - old	-0.111567	0.578846	0.999956
young...old.1798	Bag1	Neu	young - old	-0.0871706	0.757708	0.999956
young...old.1799	Bag2	Neu	young - old	-0.133808	0.704258	0.999956
young...old.1800	Bag3	Neu	young - old	0.01737	0.893599	0.999956
young...old.1801	Bag4	Neu	young - old	-0.0972277	0.567757	0.999956
young...old.1802	Bag5	Neu	young - old	-0.118262	0.417575	0.999956
young...old.1803	Bag6	Neu	young - old	0.118113	0.669643	0.999956
young...old.1804	Bahcc1	Neu	young - old	-0.219051	0.491166	0.999956
young...old.1805	Bahd1	Neu	young - old	-0.133233	0.270604	0.999956
young...old.1806	Baiap2	Neu	young - old	-0.186176	0.483064	0.999956
young...old.5164	Erfe	Neu	young - old	-0.772821	0.000119305	0.0992372
young...old.1808	Baiap2l2	Neu	young - old	-0.300156	0.29805	0.999956
young...old.1809	Baiap3	Neu	young - old	-0.330114	0.514633	0.999956
young...old.1810	Bak1	Neu	young - old	0.476534	0.34315	0.999956
young...old.1811	Bambi	Neu	young - old	0.10051	0.546018	0.999956
young...old.1812	Banf1	Neu	young - old	-0.0923835	0.637658	0.999956
young...old.1813	Banf2	Neu	young - old	0.110733	0.77219	0.999956
young...old.1814	Bank1	Neu	young - old	-0.101861	0.744854	0.999956
young...old.1815	Banp	Neu	young - old	0.177319	0.175067	0.999956
young...old.1816	Bap1	Neu	young - old	-0.141853	0.503285	0.999956
young...old.1817	Bard1	Neu	young - old	-0.20817	0.604262	0.999956
young...old.1818	Barhl1	Neu	young - old	-0.159004	0.770827	0.999956
young...old.1819	Barhl2	Neu	young - old	-0.198464	0.548072	0.999956
young...old.1820	Barx1	Neu	young - old	-0.0857606	0.66914	0.999956
young...old.1821	Barx2	Neu	young - old	-0.100263	0.587598	0.999956
young...old.1822	Basp1	Neu	young - old	-0.296772	0.109347	0.999956
young...old.1823	Batf	Neu	young - old	-0.217462	0.285687	0.999956
young...old.1824	Batf2	Neu	young - old	1.70537	0.0668065	0.999624
young...old.1825	Batf3	Neu	young - old	0.0242011	0.951904	0.999956
young...old.1826	Bax	Neu	young - old	-0.316804	0.376306	0.999956
young...old.1827	Baz1a	Neu	young - old	-0.122869	0.331583	0.999956
young...old.1829	Baz2a	Neu	young - old	0.0452007	0.860459	0.999956
young...old.1830	Baz2b	Neu	young - old	-0.0162563	0.92301	0.999956
young...old.1831	BB014433	Neu	young - old	-0.0885497	0.741532	0.999956
young...old.1832	Eif1ad2	Neu	young - old	-0.33389	0.0790006	0.999956
young...old.1833	Bbc3	Neu	young - old	-0.337045	0.0520091	0.927372
young...old.1834	Bbip1	Neu	young - old	0.0253589	0.874755	0.999956
young...old.1835	Bbof1	Neu	young - old	-0.208297	0.449358	0.999956
young...old.1836	Bbox1	Neu	young - old	-0.093889	0.693768	0.999956
young...old.1837	Bbs1	Neu	young - old	0.0288458	0.940764	0.999956
young...old.1838	Bbs10	Neu	young - old	-0.372929	0.41537	0.999956
young...old.1839	Bbs12	Neu	young - old	0.023022	0.938312	0.999956
young...old.1840	Bbs2	Neu	young - old	-0.0912702	0.750443	0.999956
young...old.1841	Bbs4	Neu	young - old	-0.185844	0.432587	0.999956
young...old.1842	Bbs5	Neu	young - old	-0.157888	0.3162	0.999956
young...old.1843	Bbs7	Neu	young - old	0.0532836	0.736313	0.999956
young...old.1844	Bbs9	Neu	young - old	0.157448	0.330877	0.999956
young...old.1846	BC003965	Neu	young - old	-0.0869	0.434798	0.999956
young...old.1847	BC004004	Neu	young - old	0.0345639	0.762122	0.999956
young...old.1848	BC005537	Neu	young - old	0.230251	0.504707	0.999956
young...old.1849	BC005624	Neu	young - old	0.172206	0.604011	0.999956
young...old.1850	BC016579	Neu	young - old	0.0925615	0.549881	0.999956
young...old.1851	Rusf1	Neu	young - old	-0.0694723	0.718095	0.999956
young...old.1852	BC024139	Neu	young - old	-2.37e-05	0.999891	0.999956
young...old.1853	BC024978	Neu	young - old	-0.0921359	0.704607	0.999956
young...old.1854	BC025920	Neu	young - old	-0.192391	0.657633	0.999956
young...old.1855	BC028528	Neu	young - old	0.0295988	0.91032	0.999956
young...old.1856	BC029722	Neu	young - old	-0.241176	0.139953	0.999956
young...old.1857	BC030500	Neu	young - old	-0.153027	0.443597	0.999956
young...old.1858	BC034090	Neu	young - old	-0.0397614	0.880322	0.999956
young...old.1859	BC035044	Neu	young - old	-0.408861	0.0761479	0.999956
young...old.1860	BC048403	Neu	young - old	-0.14131	0.669774	0.999956
young...old.1861	BC048507	Neu	young - old	-0.175459	0.385258	0.999956
young...old.1862	BC048562	Neu	young - old	-0.0605981	0.777388	0.999956
young...old.1863	BC048671	Neu	young - old	-0.0571145	0.74712	0.999956
young...old.1864	BC048679	Neu	young - old	-0.0256458	0.936653	0.999956
young...old.1865	BC049352	Neu	young - old	-0.0435904	0.854472	0.999956
young...old.1866	BC049715	Neu	young - old	-0.134995	0.417223	0.999956
young...old.1867	BC049762	Neu	young - old	-0.0537362	0.827685	0.999956
young...old.1868	BC051019	Neu	young - old	-0.0663324	0.874429	0.999956
young...old.1869	BC051142	Neu	young - old	-0.0717347	0.892675	0.999956
young...old.1870	BC051665	Neu	young - old	-0.108807	0.715913	0.999956
young...old.1871	Cdin1	Neu	young - old	-0.200718	0.351042	0.999956
young...old.1872	BC053393	Neu	young - old	0.0411775	0.852248	0.999956
young...old.1873	BC055324	Neu	young - old	-0.0180829	0.942454	0.999956
young...old.1874	Cspg4b	Neu	young - old	-0.084439	0.779434	0.999956
young...old.1875	BC107364	Neu	young - old	-0.0939578	0.666803	0.999956
young...old.1877	Bcan	Neu	young - old	-0.0407477	0.919516	0.999956
young...old.1878	Bcap29	Neu	young - old	-0.030458	0.734918	0.999956
young...old.12927	Pip5k1a	Neu	young - old	-0.407357	0.000129363	0.101793
young...old.1881	Bcas1	Neu	young - old	0.0499131	0.829313	0.999956
young...old.1882	Bcas2	Neu	young - old	-0.220065	0.562865	0.999956
young...old.1883	Bcas3	Neu	young - old	-0.118278	0.45287	0.999956
young...old.1884	Bcat1	Neu	young - old	0.106977	0.813041	0.999956
young...old.1885	Bcat2	Neu	young - old	0.184554	0.110218	0.999956
young...old.1886	Bccip	Neu	young - old	0.168129	0.356848	0.999956
young...old.1887	Bcdin3d	Neu	young - old	-0.122205	0.452986	0.999956
young...old.1888	Bche	Neu	young - old	-0.305709	0.154826	0.999956
young...old.1890	Bckdk	Neu	young - old	0.0345594	0.824043	0.999956
young...old.1891	Bcl10	Neu	young - old	-0.0519167	0.642951	0.999956
young...old.1893	Bcl11b	Neu	young - old	-0.128833	0.703585	0.999956
young...old.1894	Bcl2	Neu	young - old	-0.0137274	0.941274	0.999956
young...old.1895	Bcl2a1c	Neu	young - old	-0.00215155	0.991065	0.999956
young...old.1546	Asns	Neu	young - old	0.615947	0.000139068	0.101793
young...old.1897	Bcl2l10	Neu	young - old	-0.062516	0.624383	0.999956
young...old.1898	Bcl2l11	Neu	young - old	0.23827	0.130295	0.999956
young...old.1899	Bcl2l12	Neu	young - old	0.0729076	0.813968	0.999956
young...old.1900	Bcl2l13	Neu	young - old	0.0785362	0.527417	0.999956
young...old.1901	Bcl2l14	Neu	young - old	-0.078932	0.850464	0.999956
young...old.1902	Bcl2l15	Neu	young - old	-0.765035	0.119871	0.999956
young...old.1904	Bcl3	Neu	young - old	0.221007	0.306139	0.999956
young...old.1905	Bcl6	Neu	young - old	0.130298	0.510084	0.999956
young...old.1906	Bcl6b	Neu	young - old	-0.168401	0.280888	0.999956
young...old.1907	Bcl7a	Neu	young - old	-0.199096	0.365626	0.999956
young...old.1908	Bcl7b	Neu	young - old	0.0192045	0.889106	0.999956
young...old.1909	Bcl7c	Neu	young - old	-0.119717	0.234339	0.999956
young...old.19773	Mycbp2	Neu	young - old	0.364941	0.000141755	0.101793
young...old.1911	Bcl9l	Neu	young - old	0.0380375	0.855501	0.999956
young...old.1912	Bclaf1	Neu	young - old	0.21189	0.514716	0.999956
young...old.1913	Bclaf3	Neu	young - old	-0.194831	0.260966	0.999956
young...old.1914	Bco1	Neu	young - old	-0.252944	0.457145	0.999956
young...old.1915	Bco2	Neu	young - old	-0.0206432	0.941114	0.999956
young...old.1916	Bcor	Neu	young - old	0.0513388	0.818637	0.999956
young...old.1917	Bcorl1	Neu	young - old	-0.328944	0.260092	0.999956
young...old.1918	Bcr	Neu	young - old	-0.0839025	0.529464	0.999956
young...old.1919	Bcs1l	Neu	young - old	0.0924117	0.647324	0.999956
young...old.1920	Bdh1	Neu	young - old	-0.183208	0.396352	0.999956
young...old.1921	Bdh2	Neu	young - old	-0.0329693	0.94813	0.999956
young...old.1922	Bdkrb1	Neu	young - old	-0.043546	0.846942	0.999956
young...old.1923	Bdkrb2	Neu	young - old	-0.128658	0.434115	0.999956
young...old.1924	Bdnf	Neu	young - old	0.105616	0.714158	0.999956
young...old.1925	Bdp1	Neu	young - old	0.0136055	0.962183	0.999956
young...old.1926	Bean1	Neu	young - old	-0.402755	0.0594794	0.967727
young...old.1927	Becn1	Neu	young - old	0.0869406	0.662983	0.999956
young...old.1928	Becn2	Neu	young - old	-0.265369	0.652	0.999956
young...old.1929	Begain	Neu	young - old	-0.260293	0.570186	0.999956
young...old.1930	Bend3	Neu	young - old	-0.377212	0.232023	0.999956
young...old.1931	Bend4	Neu	young - old	-0.121102	0.761885	0.999956
young...old.1932	Bend5	Neu	young - old	-0.330926	0.142493	0.999956
young...old.1933	Bend6	Neu	young - old	-0.108391	0.580817	0.999956
young...old.1934	Bend7	Neu	young - old	-0.219569	0.479601	0.999956
young...old.1935	Best1	Neu	young - old	-0.0268369	0.926078	0.999956
young...old.1936	Best2	Neu	young - old	0.144436	0.576371	0.999956
young...old.1937	Best3	Neu	young - old	-0.17146	0.476143	0.999956
young...old.1938	Bet1	Neu	young - old	0.146465	0.183803	0.999956
young...old.1939	Bet1l	Neu	young - old	-0.0388824	0.817857	0.999956
young...old.1940	Bex1	Neu	young - old	-0.15321	0.615401	0.999956
young...old.1941	Bex2	Neu	young - old	0.0694684	0.825196	0.999956
young...old.1942	Bex4	Neu	young - old	-0.076516	0.648041	0.999956
young...old.1943	Bex6	Neu	young - old	0.0197267	0.931551	0.999956
young...old.1944	Bfar	Neu	young - old	0.0529181	0.642594	0.999956
young...old.1945	Bfsp1	Neu	young - old	0.0905848	0.790926	0.999956
young...old.1946	Bfsp2	Neu	young - old	-0.132892	0.466324	0.999956
young...old.1947	Bglap	Neu	young - old	-0.332981	0.392263	0.999956
young...old.1949	Bhlha15	Neu	young - old	-0.245691	0.506274	0.999956
young...old.1950	Bhlha9	Neu	young - old	-0.166079	0.608171	0.999956
young...old.1951	Bhlhb9	Neu	young - old	0.0835676	0.675914	0.999956
young...old.1952	Bhlhe22	Neu	young - old	-0.257676	0.523798	0.999956
young...old.1953	Bhlhe23	Neu	young - old	-0.177843	0.454592	0.999956
young...old.1955	Bhlhe41	Neu	young - old	-0.237643	0.177189	0.999956
young...old.1956	Bhmt	Neu	young - old	-0.060613	0.840672	0.999956
young...old.1957	Bhmt2	Neu	young - old	-0.0348268	0.819039	0.999956
young...old.1958	Bicc1	Neu	young - old	-0.468041	0.15738	0.999956
young...old.1959	Bicd1	Neu	young - old	0.160719	0.74065	0.999956
young...old.1960	Bicd2	Neu	young - old	-0.12125	0.351128	0.999956
young...old.1961	Bicdl1	Neu	young - old	-0.0468802	0.78712	0.999956
young...old.1962	Bicdl2	Neu	young - old	0.5105	0.325024	0.999956
young...old.1963	Bicra	Neu	young - old	-0.162851	0.178361	0.999956
young...old.1964	Bicral	Neu	young - old	-0.17717	0.671527	0.999956
young...old.1965	Bid	Neu	young - old	-0.0953936	0.29996	0.999956
young...old.1966	Bik	Neu	young - old	0.254763	0.264228	0.999956
young...old.13011	Plaur	Neu	young - old	-1.13107	0.000146803	0.101793
young...old.1968	Bin2	Neu	young - old	-0.157567	0.309177	0.999956
young...old.1969	Bin3	Neu	young - old	0.0474503	0.602472	0.999956
young...old.1970	Birc2	Neu	young - old	0.16457	0.370717	0.999956
young...old.1972	Birc5	Neu	young - old	-0.223722	0.468084	0.999956
young...old.1973	Birc6	Neu	young - old	0.0344007	0.852445	0.999956
young...old.1974	Birc7	Neu	young - old	-0.146809	0.30332	0.999956
young...old.1975	Bivm	Neu	young - old	-0.0108168	0.93481	0.999956
young...old.1976	Blcap	Neu	young - old	-0.556017	0.185421	0.999956
young...old.1977	Blk	Neu	young - old	-0.229766	0.356922	0.999956
young...old.1978	Blm	Neu	young - old	-0.210532	0.432175	0.999956
young...old.1979	Blmh	Neu	young - old	-0.11411	0.423318	0.999956
young...old.1980	Blnk	Neu	young - old	0.0421736	0.811322	0.999956
young...old.1981	Bloc1s2	Neu	young - old	-0.0672984	0.290486	0.999956
young...old.1982	Bloc1s3	Neu	young - old	-0.234288	0.157245	0.999956
young...old.1983	Bloc1s4	Neu	young - old	-0.458105	0.185071	0.999956
young...old.1984	Bloc1s5	Neu	young - old	-0.300544	0.0817024	0.999956
young...old.1985	Bloc1s6	Neu	young - old	-0.132858	0.297472	0.999956
young...old.1986	Blvra	Neu	young - old	-0.115536	0.427753	0.999956
young...old.1987	Blvrb	Neu	young - old	0.129241	0.502066	0.999956
young...old.1988	Blzf1	Neu	young - old	-0.0912613	0.53622	0.999956
young...old.1989	Bmerb1	Neu	young - old	-0.10137	0.530899	0.999956
young...old.1990	Bmf	Neu	young - old	0.289407	0.0763871	0.999956
young...old.1991	Bmi1	Neu	young - old	-0.0483694	0.836734	0.999956
young...old.1993	Bmp10	Neu	young - old	0.100929	0.740188	0.999956
young...old.1994	Bmp15	Neu	young - old	-0.0909469	0.693999	0.999956
young...old.1995	Bmp2	Neu	young - old	0.158206	0.640597	0.999956
young...old.1996	Bmp2k	Neu	young - old	0.256463	0.366093	0.999956
young...old.1997	Bmp3	Neu	young - old	0.217841	0.467494	0.999956
young...old.1998	Bmp4	Neu	young - old	-0.25416	0.488753	0.999956
young...old.1999	Bmp5	Neu	young - old	-0.121764	0.457327	0.999956
young...old.2000	Bmp6	Neu	young - old	-0.0751652	0.797261	0.999956
young...old.2001	Bmp7	Neu	young - old	-0.369302	0.199039	0.999956
young...old.2002	Bmp8a	Neu	young - old	-0.257467	0.237723	0.999956
young...old.2003	Bmp8b	Neu	young - old	0.0563558	0.810462	0.999956
young...old.2004	Bmper	Neu	young - old	-0.0154951	0.961791	0.999956
young...old.2005	Bmpr1a	Neu	young - old	-0.0966627	0.177892	0.999956
young...old.2006	Bmpr1b	Neu	young - old	-0.319153	0.311437	0.999956
young...old.14792	Runx1	Neu	young - old	-0.806949	0.000160111	0.101793
young...old.11623	Olfr172	Neu	young - old	-0.609684	0.000167331	0.101793
young...old.2009	Bmt2	Neu	young - old	-0.00929133	0.97254	0.999956
young...old.2010	Bmx	Neu	young - old	-0.133518	0.468451	0.999956
young...old.2011	Bmyc	Neu	young - old	0.252425	0.340864	0.999956
young...old.2012	Bnc1	Neu	young - old	-0.390891	0.300616	0.999956
young...old.2013	Bnc2	Neu	young - old	-0.240928	0.138004	0.999956
young...old.2016	Bnip3	Neu	young - old	-0.151145	0.760759	0.999956
young...old.2017	Bnip3l	Neu	young - old	-0.0634538	0.800764	0.999956
young...old.2018	Bnip5	Neu	young - old	-0.143554	0.628718	0.999956
young...old.2019	Bnipl	Neu	young - old	0.127972	0.515274	0.999956
young...old.2020	Boc	Neu	young - old	0.194792	0.314709	0.999956
young...old.2021	Bod1	Neu	young - old	-0.184602	0.476679	0.999956
young...old.2022	Bod1l	Neu	young - old	0.0878193	0.77968	0.999956
young...old.2023	Bok	Neu	young - old	-0.179556	0.440145	0.999956
young...old.2024	Bola1	Neu	young - old	-0.0654982	0.686211	0.999956
young...old.2025	Bola2	Neu	young - old	-0.0695134	0.818374	0.999956
young...old.2026	Bola3	Neu	young - old	-0.0188634	0.895658	0.999956
young...old.2027	Boll	Neu	young - old	-0.0855979	0.780614	0.999956
young...old.2028	Bop1	Neu	young - old	-0.140492	0.632237	0.999956
young...old.2029	Bora	Neu	young - old	-0.0224639	0.875761	0.999956
young...old.2031	Borcs6	Neu	young - old	-0.296397	0.133003	0.999956
young...old.2280	Calu	Neu	young - old	-0.590806	0.000177332	0.101793
young...old.2033	Borcs8	Neu	young - old	-0.012402	0.957918	0.999956
young...old.2034	Bpgm	Neu	young - old	-0.136241	0.642243	0.999956
young...old.2035	Bphl	Neu	young - old	0.0633458	0.839088	0.999956
young...old.2036	Bpi	Neu	young - old	-0.0812624	0.763919	0.999956
young...old.2037	Bpifa1	Neu	young - old	-0.214771	0.326265	0.999956
young...old.2038	Bpifa2	Neu	young - old	-0.0901097	0.555522	0.999956
young...old.2039	Bpifa3	Neu	young - old	-0.122999	0.4961	0.999956
young...old.2040	Bpifa5	Neu	young - old	-0.26631	0.164795	0.999956
young...old.2041	Bpifa6	Neu	young - old	-0.120209	0.708746	0.999956
young...old.2042	Bpifb1	Neu	young - old	-0.204549	0.641643	0.999956
young...old.2043	Bpifb2	Neu	young - old	-0.0394832	0.875275	0.999956
young...old.2044	Bpifb3	Neu	young - old	-0.0818074	0.787527	0.999956
young...old.2045	Bpifb4	Neu	young - old	0.0719891	0.733932	0.999956
young...old.2046	Bpifb5	Neu	young - old	0.0137605	0.970106	0.999956
young...old.2047	Bpifb6	Neu	young - old	-0.198758	0.419902	0.999956
young...old.2048	Bpifb9a	Neu	young - old	0.0242803	0.890152	0.999956
young...old.2049	Bpifc	Neu	young - old	0.383073	0.246244	0.999956
young...old.2050	Bpnt1	Neu	young - old	-0.224354	0.312808	0.999956
young...old.2051	Bptf	Neu	young - old	-0.247344	0.344669	0.999956
young...old.2052	Braf	Neu	young - old	0.0614612	0.777607	0.999956
young...old.2053	Brap	Neu	young - old	-0.00499494	0.974655	0.999956
young...old.2054	Brat1	Neu	young - old	0.0314548	0.806461	0.999956
young...old.2055	Brca1	Neu	young - old	0.222385	0.66488	0.999956
young...old.2056	Brca2	Neu	young - old	-0.133059	0.385591	0.999956
young...old.2057	Brcc3	Neu	young - old	-0.0723627	0.404295	0.999956
young...old.2058	Brd1	Neu	young - old	-0.144938	0.0856322	0.999956
young...old.2059	Brd2	Neu	young - old	0.265827	0.231345	0.999956
young...old.2060	Brd3	Neu	young - old	-0.0691374	0.717324	0.999956
young...old.2061	Brd3os	Neu	young - old	-0.439909	0.0531474	0.936552
young...old.2062	Brd4	Neu	young - old	0.0339228	0.863557	0.999956
young...old.2063	Brd7	Neu	young - old	-0.171411	0.096522	0.999956
young...old.2064	Brd8	Neu	young - old	0.142967	0.30799	0.999956
young...old.2066	Brd9	Neu	young - old	0.108483	0.428822	0.999956
young...old.2067	Brdt	Neu	young - old	0.0765886	0.85179	0.999956
young...old.2068	Brf1	Neu	young - old	-0.0308484	0.795197	0.999956
young...old.2069	Brf2	Neu	young - old	-0.0896721	0.466325	0.999956
young...old.2070	Bri3	Neu	young - old	0.0293109	0.94292	0.999956
young...old.2071	Bri3bp	Neu	young - old	-0.112348	0.682046	0.999956
young...old.2072	Brinp1	Neu	young - old	-0.329507	0.107054	0.999956
young...old.2073	Brinp2	Neu	young - old	-0.0764219	0.695846	0.999956
young...old.2074	Brinp3	Neu	young - old	-0.12514	0.732082	0.999956
young...old.2075	Brip1	Neu	young - old	0.114696	0.578254	0.999956
young...old.2076	Brix1	Neu	young - old	0.0861909	0.730157	0.999956
young...old.2077	Brk1	Neu	young - old	-0.151389	0.306138	0.999956
young...old.2078	Brms1	Neu	young - old	0.00178002	0.986552	0.999956
[truncated: 17,964 more rows]
