# Supplementary material for: Aging alters tumor cell - T cell crosstalk to promote breast cancer progression
Source: bioRxiv. 2025 Nov 17:2025.11.17.688754. Preprint. [Version 1] doi: 10.1101/2025.11.17.688754 (PMC12667786; doi:10.1101/2025.11.17.688754)
Supplement: Supplement 3 [file media-3.csv]

	p_val	avg_log2FC	pct.1	pct.2	p_val_adj
Cmss1	0	1.88594667180759	0.813	0.523	0
Camk1d	0	1.86856725838392	0.785	0.521	0
Lars2	0	1.81322471549191	0.736	0.485	0
AY036118	0	2.12961693732514	0.796	0.617	0
Gm42418	0	1.88066059129918	1	0.994	0
mt-Atp6	2.21483994759876e-300	1.14263267968898	0.991	0.896	5.01262576940551e-296
Vegfa	1.36406753443848e-262	-1.33193026120772	0.369	0.744	3.08715764394118e-258
mt-Nd1	3.6339205999026e-234	1.27235971267428	0.869	0.637	8.22428910169957e-230
Msln	2.47977799376122e-227	-1.89194140605927	0.131	0.463	5.6122335554804e-223
Epn2	3.40613348271453e-222	-1.08374341268495	0.415	0.772	7.70876129807952e-218
Rsrp1	2.66329807032713e-214	-0.777355693589573	0.66	0.92	6.02757619276435e-210
Dnah17	1.10437423973634e-207	7.20577611570578	0.148	0.002	2.49941977937129e-203
mt-Co3	7.06467579581042e-206	0.968953841412293	0.996	0.935	1.59887742610781e-201
Srsf5	2.04920328822446e-203	-0.904275321346065	0.386	0.737	4.6377568819096e-199
Large1	1.35274096275835e-198	-1.127982338946	0.459	0.788	3.06152334691471e-194
mt-Co2	2.90621810209004e-191	1.00534921485242	0.961	0.829	6.57735280865018e-187
Gm26917	9.41488416481974e-183	1.02198998292035	0.816	0.853	2.130776584182e-178
Krt8	8.89118691166388e-175	-1.24020033794871	0.232	0.543	2.01225342184777e-170
Adam12	2.99562870969249e-166	-0.886417935959308	0.476	0.779	6.77970689577603e-162
Rasa1	1.06756390545258e-164	-0.95169047029016	0.308	0.622	2.41611063082029e-160
mt-Co1	8.88620557750156e-159	0.968115105010443	0.959	0.834	2.01112604630015e-154
Fus	3.82991569299402e-155	-0.940212611429134	0.234	0.531	8.66786519638406e-151
mt-Cytb	7.19195526344703e-155	0.930930619860695	0.942	0.806	1.62768331522333e-150
Bmp1	1.53429120478547e-153	-0.981019475868548	0.284	0.583	3.47240785467047e-149
Ccnl1	7.12827050439489e-153	-0.684572390922905	0.448	0.768	1.61327018055465e-148
Ecm1	1.88185339432061e-152	-0.918907443261005	0.263	0.57	4.2590106020264e-148
Slc4a11	4.27320561903919e-150	-1.15195397069721	0.217	0.501	9.6711189570095e-146
Smurf2	5.99145178139586e-150	-0.884850000396964	0.353	0.657	1.35598536716551e-145
Srsf6	1.34882629703516e-149	-0.909586117617818	0.211	0.504	3.05266367544997e-145
Morrbid	7.60933601310508e-146	-0.754998284746259	0.394	0.708	1.72214492648594e-141
Fn1	8.25038533666226e-146	-0.962436229425661	0.474	0.757	1.8672272093934e-141
mt-Nd4	4.23714233213526e-144	1.09810613772232	0.849	0.669	9.58950052608851e-140
Ogt	1.6494604584115e-141	-0.689725530787566	0.448	0.767	3.73305890947691e-137
Etv4	1.54952276838117e-139	-1.24012097449977	0.135	0.386	3.50687992940027e-135
Tpm1	7.43382846628254e-139	-0.838291336496312	0.316	0.611	1.68242405848907e-134
Clu	2.52939946892306e-138	-1.79283686262838	0.054	0.27	5.72453687806666e-134
Krt7	7.25499596331871e-137	-0.841566633049279	0.387	0.672	1.64195068641829e-132
Mast4	1.64106697662752e-135	-0.653123373275049	0.584	0.866	3.71406278150339e-131
Esyt2	7.35501845766382e-134	-0.75433613524747	0.32	0.614	1.66458777733848e-129
Fbln2	8.66453517230327e-134	-0.774363053926483	0.454	0.757	1.96095760019568e-129
Celf2	1.31347263463405e-131	-1.07113744206587	0.174	0.435	2.97265126670378e-127
Lmx1b	1.17307958703768e-130	4.47683923571522	0.118	0.009	2.65491372138369e-126
Rai14	9.58152651878879e-130	-0.732285895882667	0.443	0.738	2.16849108173228e-125
Gpr39	1.54166045813047e-129	-0.839872931611839	0.426	0.716	3.48908594884088e-125
Slc20a1	4.40157656326141e-129	-0.844322270423317	0.353	0.639	9.96164807797322e-125
Anxa3	1.009307052347e-128	-0.883086282890188	0.257	0.527	2.28426372087172e-124
mt-Nd2	6.32020795930442e-128	1.07311644257929	0.779	0.599	1.43038946534978e-123
Dusp11	8.71582782539482e-128	-0.992404770826993	0.153	0.4	1.97256615344335e-123
Nox4	3.31018354821805e-126	-1.53348960587226	0.104	0.328	7.49160740632709e-122
Hnrnph1	3.84100293772245e-126	-0.575658623261021	0.521	0.812	8.69295784865344e-122
Atg9b	8.93164558556162e-126	-0.862368021516277	0.315	0.595	2.02141002892431e-121
Leng8	1.25464915826316e-125	-1.18080060776975	0.121	0.356	2.83952197498118e-121
Plekhg3	3.12438598365558e-125	-0.805423275218845	0.313	0.595	7.07111035820932e-121
Acsbg1	6.57228304284759e-125	-0.849666764692226	0.282	0.56	1.48743909825727e-120
S100a6	9.56869717500766e-124	-0.69530445943672	0.375	0.661	2.16558754464773e-119
Enpp1	5.19677855674153e-120	-1.44123798019242	0.115	0.335	1.17613492296174e-115
Pdlim7	4.70539239587336e-119	-0.861838418991894	0.227	0.485	1.06492440703406e-114
Mt1	1.02979114202098e-118	-2.67244002142554	0.037	0.216	2.33062331262187e-114
Krt18	2.02890690617616e-118	-0.68402368729622	0.385	0.674	4.59182211005789e-114
Tgif1	4.47514420672339e-118	-0.94314271102597	0.188	0.435	1.01281463686564e-113
Mprip	1.08766601108532e-117	-0.735576400603306	0.334	0.605	2.4616057162883e-113
Ccnl2	2.53624620855669e-117	-0.534422469043849	0.495	0.791	5.74003241920549e-113
Ftl1	2.65361692936628e-117	-1.24619312437527	0.092	0.306	6.00566583454176e-113
Klf6	1.74328512003812e-116	-1.00560787045365	0.166	0.404	3.94540288367027e-112
Bhlhe40	6.46298031285955e-116	-0.683386142923992	0.279	0.551	1.46270170440637e-111
Ddx5	1.08960263724791e-115	-0.499149380263809	0.608	0.851	2.46598868861946e-111
Rtn4	2.64134096051836e-115	-0.655923308323832	0.426	0.705	5.97788286184516e-111
Oga	1.58442187909173e-114	-0.662299148463253	0.293	0.561	3.58586359676039e-110
Ltbp2	2.46622907786146e-114	-1.65948560644276	0.078	0.275	5.58156964901605e-110
Tes	2.64343457318099e-114	-0.855365669055796	0.268	0.529	5.98262112602321e-110
Dlg1	1.6727250475915e-112	-0.67552107364066	0.354	0.634	3.78571132770908e-108
Mir22hg	2.08814243464933e-112	-0.89953088126539	0.182	0.419	4.72588395809837e-108
Kmt5b	3.51877915982194e-112	-1.05163560861198	0.12	0.337	7.96370099450902e-108
Ewsr1	8.20692080669564e-112	-0.688418506868706	0.234	0.489	1.85739031697136e-107
Snhg20	2.14501149168391e-111	-1.00001997073374	0.123	0.343	4.85459000797902e-107
Wsb1	1.36549945184241e-110	-0.593245847809832	0.375	0.656	3.09039835940974e-106
Cttn	3.37667624490389e-110	-0.861753601865896	0.212	0.455	7.64209367746649e-106
Adamts6	5.38203826081902e-110	-0.925903255438761	0.22	0.465	1.21806289918856e-105
Airn	4.77626307541542e-109	-0.699833237034354	0.456	0.723	1.08096385922802e-104
U2af2	6.43678906475581e-109	-1.19025404843674	0.104	0.31	1.45677410113553e-104
Wnk1	1.89998768464925e-108	-0.641372936603942	0.488	0.758	4.30005212789819e-104
Nisch	2.44937517285131e-108	-0.539887390536737	0.481	0.772	5.54342589119709e-104
Ccdc9b	1.05661760675564e-107	-1.43881962793558	0.104	0.305	2.39133696760936e-103
Tnfrsf23	2.05048369864238e-107	-1.57587576591674	0.076	0.265	4.64065470676743e-103
Grip1	3.40710963988085e-107	2.73724188127563	0.159	0.035	7.71097053697834e-103
Stxbp2	5.09403821840257e-106	-1.12056896338068	0.123	0.335	1.15288272958887e-101
Aebp1	5.84023627904598e-106	-1.47513179662501	0.089	0.285	1.32176227467369e-101
Slc25a3	1.873686105512e-105	-0.716603879796055	0.231	0.478	4.24052639399477e-101
Stag1	7.65584306482794e-105	-0.663741078918429	0.272	0.529	1.73267040243186e-100
AC149090.1	3.1511290750964e-103	-0.530457370797764	0.244	0.498	7.13163532275818e-99
Ube2b	7.88340590804643e-103	-0.624424064847221	0.218	0.461	1.78417242510907e-98
Padi1	1.8644480343167e-102	-1.44404876889499	0.118	0.318	4.21961879126556e-98
Iigp1	3.7584276958061e-102	2.09996212554665	0.278	0.118	8.50607356114836e-98
Strn3	3.91390017424519e-102	-0.599976440671497	0.313	0.577	8.85793887435173e-98
Pdgfa	5.02229376702652e-102	-0.818789221635784	0.237	0.479	1.13664552535344e-97
Fnbp1l	7.55519498554033e-102	-0.719750201778742	0.235	0.476	1.70989172912749e-97
Snrnp70	1.11530497662375e-101	-0.511877581685951	0.598	0.85	2.52415822309488e-97
Itga3	2.66504553705859e-101	-0.657757177136471	0.401	0.672	6.03153105947101e-97
H2afj	2.26385983963722e-100	-1.58369915147338	0.042	0.205	5.12356758906696e-96
Pdcd6ip	4.65705915325486e-100	-0.588774667370384	0.242	0.489	1.05398562756464e-95
Crebbp	6.74791395593266e-100	-0.565045892675606	0.279	0.529	1.52718788650668e-95
Slc38a2	1.13774260376493e-99	-0.636510121095259	0.26	0.509	2.57493906084079e-95
Mafg	1.18463993541734e-99	-0.891802640135323	0.142	0.352	2.68107710183653e-95
Tnfrsf12a	1.57867981605855e-99	-1.72666124242443	0.064	0.239	3.57286815970371e-95
Lgals3	2.98271250880955e-99	-1.60535220452644	0.07	0.247	6.75047494993777e-95
Flnb	1.18451046704823e-98	-0.610133314289098	0.436	0.715	2.68078408902356e-94
Eif4a1	5.53787325532346e-98	-0.638288940280625	0.19	0.419	1.25333147514481e-93
Dazap1	6.01145024568478e-98	-0.731771398443122	0.208	0.44	1.36051141960338e-93
Ccnd1	7.28191215983641e-98	-0.644222858369206	0.362	0.617	1.64804236001418e-93
Dtx3	9.06119787676151e-98	-1.43059053518583	0.052	0.219	2.05073030346866e-93
Cers2	1.64489812769461e-97	-0.948438131279857	0.132	0.339	3.72273344259845e-93
Ube2d3	4.18172840217255e-97	-0.642315677627613	0.229	0.466	9.46408771979692e-93
Pak1	4.744969606507e-96	-0.672001481681586	0.28	0.525	1.07388152134466e-91
H2-Q6	1.55129515041085e-95	-3.7752598990144	0.006	0.131	3.51089118440984e-91
Gpi1	1.72489832412734e-95	-1.14235791627292	0.116	0.31	3.90378988716499e-91
Syt8	2.15788261231883e-95	-1.52702621492232	0.067	0.239	4.88371992819998e-91
Tcim	3.26199789090962e-95	-1.1604217066051	0.108	0.3	7.38255362670665e-91
Eif5	4.11384961210354e-95	-0.620439066373342	0.217	0.452	9.31046444211272e-91
Ddx17	7.4755843339705e-95	-0.503527742865357	0.5	0.764	1.6918742464642e-90
Fubp1	1.2897500560553e-94	-0.645725066573641	0.256	0.493	2.91896232686436e-90
Vmp1	1.61937554653537e-94	-0.502626910745331	0.271	0.522	3.66497073691884e-90
Plin2	2.02117850144223e-94	-0.652147271478408	0.273	0.514	4.57433118446406e-90
5031425E22Rik	2.42039657091355e-94	-0.970433899807341	0.139	0.34	5.47784151929155e-90
Ptbp2	5.38941024605995e-94	-0.778854117165531	0.181	0.396	1.21973132688829e-89
Mir100hg	1.05880495060652e-92	-0.617947322334276	0.342	0.596	2.39628736421267e-88
Fhod1	3.94499580077118e-92	-1.12604934818464	0.11	0.299	8.92831449630533e-88
Apbb2	9.62097308378576e-92	-0.531713623838504	0.502	0.79	2.17741862832239e-87
Ankrd1	1.39031983903048e-91	-1.92569942455141	0.035	0.183	3.14657185969379e-87
Srsf7	4.37959972554344e-91	-0.483212746028896	0.196	0.422	9.9119100988499e-87
Dvl1	4.79759121437554e-91	-0.632210016466563	0.194	0.417	1.08579084363747e-86
Nfat5	1.1460890931244e-90	-0.505975456215845	0.414	0.684	2.59382883555915e-86
Tcf25	1.60147491586667e-90	-0.612963332429236	0.194	0.415	3.62445802958945e-86
Irs1	2.56427917480727e-90	-0.827805944948882	0.203	0.418	5.80347662842381e-86
Fam214a	6.21820955352296e-90	-0.71522543582954	0.217	0.447	1.40730518615332e-85
Rsrc2	6.30305620285867e-90	-0.520662584402511	0.293	0.54	1.42650767983097e-85
Il34	9.29403287940541e-90	-1.11056153380509	0.135	0.326	2.10342552126703e-85
Atp6v0b	1.09154772472651e-89	-0.529452880246554	0.227	0.457	2.47039081060105e-85
Fnip1	1.55356730231135e-89	-0.858653223658457	0.179	0.385	3.51603351859104e-85
Fam107b	1.6515809047925e-89	-0.976950713627914	0.193	0.4	3.73785790372639e-85
Ythdf3	2.57982178163484e-89	-0.593120218073691	0.237	0.466	5.83865265619597e-85
Cd63	2.79445679332954e-89	-0.785483299551252	0.123	0.317	6.32441461466342e-85
Tnnt2	3.26765821849556e-89	-1.08213094767854	0.121	0.31	7.39536408009915e-85
Pafah1b1	3.4693525563515e-89	-0.541323556958603	0.283	0.522	7.85183870553472e-85
Prkca	3.75859113441298e-89	-0.57105316458521	0.383	0.639	8.50644345540345e-85
Hbegf	3.97873388689639e-89	-0.922673304589356	0.192	0.402	9.00467053282391e-85
Pan3	6.18284318855641e-89	-0.502417025382111	0.362	0.624	1.39930107043409e-84
Arrdc1	2.55756207280511e-88	-0.684712807086672	0.127	0.324	5.78827448317252e-84
Nhs	3.37731931990598e-88	-1.10980961095333	0.189	0.389	7.64354908481121e-84
Smurf1	6.52495281058864e-88	-0.584783187700807	0.312	0.556	1.47672732009242e-83
Morc4	1.02020293893295e-87	-0.874942816986792	0.177	0.378	2.30892329139304e-83
Flna	2.23316266391164e-87	-0.498113200352389	0.354	0.612	5.05409374096482e-83
Cdk9	2.92935714295359e-87	-0.537167761441277	0.208	0.43	6.62972108593257e-83
Srsf11	4.28664293393574e-87	-0.464926433608562	0.342	0.603	9.70153028808337e-83
Pfn1	6.06271065423156e-87	-0.590696252756154	0.161	0.368	1.37211267526569e-82
Caprin1	6.36741285383905e-87	-0.556917739785549	0.267	0.497	1.44107287708085e-82
Als2cl	8.63192430182646e-87	-1.08685379933575	0.104	0.283	1.95357710798937e-82
Irf2bp2	9.92126280218745e-87	-1.02046366792267	0.138	0.326	2.24538019739106e-82
Chkb	1.43995938261159e-86	-1.28042232883124	0.081	0.249	3.25891607472655e-82
Pkm	4.1312317789736e-86	-0.660087531185824	0.27	0.499	9.34980376217305e-82
Furin	9.25736868570943e-86	-0.893963680736899	0.228	0.438	2.09512768094976e-81
Rtf2	2.12939233693097e-85	-1.58270480510644	0.049	0.198	4.81924073694218e-81
Zswim8	4.31136104137835e-84	-0.947474411081147	0.106	0.284	9.75747230884748e-80
Kcnn4	5.43436700188091e-84	-0.757454811043968	0.204	0.41	1.22990593986569e-79
Cdc42bpa	5.75851185109957e-84	-0.623191457038424	0.249	0.469	1.30326640214085e-79
Col7a1	1.33040792682707e-83	-0.429665914976434	0.56	0.818	3.01097921999502e-79
Zcchc7	1.73166000744618e-83	-0.432750240300073	0.43	0.701	3.9190929288522e-79
Tanc2	1.73522465222115e-83	-0.539559727560721	0.399	0.66	3.92716043290691e-79
Cflar	3.68346064502326e-83	-0.590829642963803	0.244	0.463	8.33640813181664e-79
Lrrk1	7.21923014709135e-83	-0.544394663281195	0.302	0.535	1.63385616688971e-78
Nxf1	7.82361043942873e-83	-0.468772313414799	0.265	0.494	1.77063951465151e-78
Gbp4	8.23044210685913e-83	2.56053721324828	0.176	0.058	1.86271365762436e-78
Rab10	2.46144780458057e-82	-0.509117904392998	0.283	0.514	5.57074867132674e-78
Npepps	3.21037472043386e-82	-0.518040096362796	0.297	0.531	7.26572006728591e-78
Junb	3.84931534460633e-82	-0.683098177790467	0.206	0.416	8.71177048791305e-78
Pmepa1	5.56956092465983e-82	-0.449118624775708	0.54	0.825	1.26050302846901e-77
Arih1	6.81219629007945e-82	-0.463264774000568	0.318	0.564	1.54173626437078e-77
Kmt2e	6.99985689010187e-82	-0.481042408170871	0.328	0.568	1.58420761136786e-77
Stk25	7.40895419529e-82	-0.542292967975884	0.181	0.389	1.67679451347803e-77
Mbd6	9.4443402965485e-82	-0.599047365371498	0.134	0.324	2.13744309591486e-77
Ctnna1	2.38703997919155e-81	-0.488851133315893	0.397	0.659	5.40234888090632e-77
Anxa2	3.59742823451862e-81	-0.379682630365664	0.335	0.576	8.14169958036254e-77
P4ha1	6.80879311900209e-81	-0.876230419450615	0.113	0.29	1.54096605869255e-76
Cited2	7.60886599164378e-81	-1.39481890186801	0.065	0.218	1.72203855122882e-76
Gnb2	8.68391090280968e-81	-0.686726914300697	0.133	0.319	1.96534271552389e-76
Ptprk	1.31004768316532e-80	-0.553555305025907	0.578	0.831	2.96489991653975e-76
Pitpnc1	2.2681627822333e-80	-0.607171228793014	0.325	0.56	5.1333060087504e-76
Tnni2	3.06261599933192e-80	-1.59590564723789	0.049	0.192	6.93131252968801e-76
Itgb4	4.2424612096562e-80	-0.554697674536122	0.267	0.491	9.60153820969391e-76
Zbtb38	8.47234174527205e-80	-0.555904402737394	0.402	0.643	1.91746038378997e-75
Thoc1	2.44275356799818e-79	-0.979238064753792	0.094	0.259	5.52843987509348e-75
Eif4g2	2.94211919572527e-79	-0.504449421092873	0.19	0.395	6.65860416376543e-75
Ankhd1	5.69994416228991e-79	-0.50597806472098	0.253	0.472	1.29001136280945e-74
Cdk13	6.27411727844807e-79	-0.595526917853514	0.232	0.442	1.41995822245837e-74
Nrip1	6.42685880168157e-79	-0.521591810224959	0.434	0.684	1.45452668399657e-74
Katnbl1	1.31172926116242e-78	-1.02376100889575	0.111	0.28	2.96870566386279e-74
Chrnb1	1.60844217653614e-78	-1.22264943390453	0.081	0.239	3.64022633393659e-74
Fhl2	2.11385915468636e-78	-0.678266950309711	0.251	0.466	4.78408603888618e-74
Rbms1	2.43148743316634e-78	-0.462715533640053	0.553	0.828	5.50294235874205e-74
Tmc4	4.22907484606579e-78	-1.056656266376	0.076	0.232	9.57124219161609e-74
Fbxl3	4.27378387941763e-78	-0.951980652291902	0.092	0.254	9.67242767589798e-74
Malat1	7.46021291093352e-78	-0.435064272432417	0.991	0.999	1.68839538600248e-73
Rpl10a	8.18921725762083e-78	-0.679126492027875	0.11	0.285	1.85338364974475e-73
Sh2d5	1.49600926492649e-77	-1.00479368471707	0.119	0.29	3.38576816838162e-73
Zfp207	1.54457620995829e-77	-0.418727200597206	0.24	0.459	3.49568487837761e-73
Frmd6	2.03190731984904e-77	-0.642117812782229	0.229	0.436	4.59861264628236e-73
Asxl2	2.4242868430375e-77	-0.504238165294269	0.2	0.403	5.48664598316247e-73
Wnt7b	2.67068628408332e-77	-0.632171339931668	0.212	0.418	6.04429719813738e-73
Dnaja1	4.58254299766961e-77	-0.852723482291108	0.112	0.283	1.03712113123259e-72
Tmem181a	5.64448776304098e-77	-0.686557910244551	0.114	0.288	1.27746047053143e-72
Clic1	8.54710274902469e-77	-1.1581746004492	0.069	0.22	1.93438029415927e-72
Cbfb	1.0174226775181e-76	-0.77333486743644	0.166	0.352	2.30263100375896e-72
Fbxo11	1.10622704187223e-76	-0.535628426192389	0.276	0.496	2.50361304116522e-72
H3f3b	1.95386041859125e-76	-0.667176886040811	0.181	0.376	4.42197689935571e-72
Arap2	2.45502060912861e-76	-0.597080361450397	0.27	0.487	5.55620264257988e-72
Erbin	4.0193492518484e-76	-0.584858412379218	0.218	0.421	9.09659122678329e-72
Gm15564	4.20165427864998e-76	1.80638617246936	0.243	0.108	9.50918396344064e-72
Fcho2	7.30026610381931e-76	-0.488881775230949	0.231	0.438	1.65219622461639e-71
Gdpd5	9.12751328573168e-76	-0.741969079015619	0.22	0.418	2.06573880682679e-71
Grina	1.07416010078811e-75	-0.613699091359834	0.28	0.502	2.43103914010364e-71
Gm16286	2.77443271518055e-75	-0.944612671130747	0.106	0.272	6.27909612099661e-71
Ddit4	3.14782480752506e-75	-1.56363672323861	0.047	0.182	7.12415710439072e-71
Piezo1	3.36375613179284e-75	-0.808488234836817	0.141	0.318	7.61285287747356e-71
Ano6	4.17897572610467e-75	-0.466604887969413	0.456	0.722	9.45785786332009e-71
Nckap1	2.87991819941631e-74	-0.567993600203018	0.198	0.395	6.51783086891899e-70
Firre	3.69075292982517e-74	-0.608302272983827	0.212	0.408	8.35291203078032e-70
Sfi1	4.10833058093077e-74	-0.589723881407767	0.127	0.304	9.29797377076251e-70
Trim33	6.69085824043336e-74	-0.713748844563892	0.192	0.382	1.51427503697488e-69
Pdlim5	8.16706134809774e-74	-0.507134034080742	0.378	0.62	1.84836932430148e-69
Sf3b1	8.30500585195314e-74	-0.350070691853155	0.396	0.652	1.87958892441403e-69
Nhsl1	1.04664278996721e-73	-0.48072956050205	0.392	0.642	2.3687619622538e-69
Rasa2	1.11650941207468e-73	-0.728996203924202	0.163	0.345	2.52688410140741e-69
Ube2i	1.34587711693606e-73	-0.755212831124456	0.148	0.324	3.04598909104968e-69
Frmd4a	1.74203562181683e-73	-0.755860263402791	0.213	0.407	3.94257501929586e-69
Ctnnd1	1.75737107063804e-73	-0.451948564492952	0.357	0.597	3.977282207068e-69
Zbtb20	1.83067243400188e-73	-0.506331307718435	0.29	0.513	4.14317785263306e-69
Loxl3	2.68482238056426e-73	-1.04365083473867	0.131	0.3	6.07629001169304e-69
Rlf	2.7958388678544e-73	-0.571856904177308	0.211	0.41	6.32754252572809e-69
Col8a1	3.17968257945795e-73	-0.863968730827167	0.265	0.466	7.19625761382923e-69
Ulk2	3.35345571029752e-73	-1.01096013560332	0.071	0.218	7.58954096354535e-69
Lasp1	8.05803040143555e-73	-0.649623093937494	0.199	0.392	1.82369344045289e-68
Msn	8.61537014537068e-73	-0.425118210002398	0.375	0.621	1.94983057130029e-68
Ttc3	1.00129484567907e-72	-0.39147770398805	0.299	0.531	2.26613049474086e-68
Smtn	1.41767098543422e-72	-1.31639703667795	0.075	0.221	3.20847297423472e-68
Bax	1.58835266904041e-72	-0.791897725008289	0.042	0.175	3.59475976057227e-68
Kansl1	1.70399835198399e-72	-0.401618613372343	0.393	0.645	3.85648907021018e-68
Map4k4	1.88019679634131e-72	-0.397311317920752	0.446	0.715	4.25526138947966e-68
Ptprs	2.12971145805856e-72	-0.463162477258904	0.306	0.525	4.81996297187813e-68
Tcf12	2.51982241904663e-72	-0.421479015269972	0.389	0.634	5.70286209878634e-68
Ptpn12	4.23470554852587e-72	-0.42644349719141	0.302	0.524	9.58398559742374e-68
Ndrg1	5.38838506973721e-72	-1.75351069369906	0.073	0.215	1.21949930898293e-67
Tpm3-rs7	5.84866828445673e-72	-1.01727968599208	0.092	0.245	1.32367060613825e-67
Bcl2l15	7.65527188089253e-72	-2.88910985824078	0.01	0.112	1.7325411320836e-67
Rab2a	1.28642912165601e-71	-0.635878421878402	0.199	0.385	2.91144638813187e-67
Ubc	1.55156961596725e-71	-1.05805431031044	0.102	0.261	3.51151235485709e-67
Dip2c	2.30274277318251e-71	-0.501783486324733	0.267	0.477	5.21156744426666e-67
Nt5e	3.5655171355481e-71	-0.62812845076606	0.242	0.444	8.06947838117246e-67
Tbc1d5	4.30908340262346e-71	-0.6472518073973	0.168	0.35	9.75231755681742e-67
Nupr1	4.99871781817586e-71	-1.59048794318363	0.07	0.211	1.13130981660956e-66
Aldoa	7.07041903055112e-71	-0.896935120205868	0.079	0.228	1.60017723499433e-66
Apobr	1.50045909508067e-70	-2.23182121406177	0.029	0.145	3.39583902398657e-66
Csnk1g1	2.03714678222262e-70	-0.484941574115185	0.272	0.484	4.61047059752623e-66
Runx2	2.5134596466601e-70	-0.779034207730326	0.166	0.343	5.68846187232114e-66
Snhg9	3.13525315975819e-70	-1.01940896891699	0.063	0.203	7.09570495116474e-66
Ubn2	3.52062638293524e-70	-0.335412184302175	0.325	0.554	7.96788162985904e-66
Rtkn	7.8795269881299e-70	-1.06024942696733	0.081	0.226	1.78329454795356e-65
Rpl41	9.97059880858184e-70	-0.471455663204349	0.142	0.321	2.25654592235824e-65
Fgfr1	1.17525440156635e-69	-0.517791033145294	0.304	0.518	2.65983576162496e-65
Entr1	1.19808180666825e-69	-0.384011714462748	0.122	0.292	2.71149874485159e-65
Trpm7	1.22525630718308e-69	-0.535381527965382	0.213	0.406	2.77300007441675e-65
Atxn2l	1.32646739461557e-69	-0.931603145613296	0.07	0.212	3.00206100749395e-65
Kdm3a	1.80136077425582e-69	-0.772442039641467	0.165	0.34	4.07683970429577e-65
Qk	1.80551567565313e-69	-0.490599377508174	0.305	0.525	4.08624307713817e-65
Atp6v1b2	2.27826060131619e-69	-1.25623194488074	0.093	0.243	5.1561593928988e-65
Ivns1abp	2.7722715131969e-69	-0.44063692500779	0.351	0.583	6.27420488866723e-65
Errfi1	5.37704867377396e-69	-0.51554001435674	0.382	0.619	1.21693365584852e-64
Gphn	5.74793093930935e-69	1.21084609127963	0.501	0.394	1.30087173018449e-64
Asap1	6.45605883173299e-69	-0.431223644478476	0.369	0.604	1.46113523479781e-64
Kank3	7.3292021807027e-69	-1.87829477326419	0.029	0.144	1.65874503753664e-64
Trip10	1.08612384194823e-68	-0.722310061489865	0.128	0.293	2.45811547909724e-64
Nfkb1	1.83207385324159e-68	-0.400485075250318	0.333	0.564	4.14634954465637e-64
Epb41l2	2.1820911502338e-68	-0.513896476653345	0.237	0.438	4.93850869120915e-64
Spred3	2.25500097275632e-68	-0.879534927581171	0.089	0.238	5.1035182015421e-64
Tnc	2.78769751029986e-68	-0.571706605539759	0.579	0.806	6.30911700531065e-64
Mmp14	3.5407642433324e-68	-0.510375819741713	0.121	0.288	8.01345763550988e-64
C430049B03Rik	4.94901340195839e-68	-1.31809233484122	0.076	0.215	1.12006071313122e-63
Ash1l	8.01555691066061e-68	-0.345169797842328	0.288	0.501	1.81408084002071e-63
Dtnb	9.7076011065344e-68	-0.676841552878553	0.213	0.399	2.19702428243087e-63
Spns2	1.91063722673856e-67	-1.05251398291299	0.097	0.244	4.32415417155471e-63
Polr2a	2.85990153545133e-67	-0.657585504639367	0.13	0.294	6.47252915503344e-63
Rnf19a	3.4153266252933e-67	-0.840170556026091	0.133	0.295	7.7295672183638e-63
Gm42047	4.01364201905082e-67	-0.629200001749921	0.125	0.292	9.0836746175158e-63
Hjurp	4.11710815845107e-67	-0.480606975091006	0.183	0.37	9.31783918420647e-63
Hsd3b7	4.50441934996699e-67	-1.88590905463827	0.019	0.124	1.01944018728453e-62
Taco1	8.9980018210432e-67	0.945567200395969	0.566	0.5	2.0364277721385e-62
Vegfc	2.11220806476341e-66	-0.991682982911821	0.084	0.227	4.78034929217254e-62
Ergic2	2.60796324242395e-66	-0.767440379661464	0.12	0.279	5.90234241025388e-62
Son	3.49488178723206e-66	-0.301874262822319	0.42	0.665	7.90961646086361e-62
Myl6	5.17058678847586e-66	-0.449974229259022	0.158	0.334	1.17020720196786e-61
Ppp1r18	5.31488930445964e-66	-0.777867798307976	0.132	0.293	1.20286574738531e-61
Sat1	7.27496904033728e-66	-0.241499757672117	0.259	0.473	1.64647099320913e-61
Dennd1b	7.30744477641357e-66	-0.562333865546137	0.2	0.381	1.65382090179792e-61
Cdv3	8.46849196510964e-66	-0.875347918431276	0.125	0.281	1.91658910154361e-61
Dync1i2	8.85967108340006e-66	-0.52323569146177	0.202	0.388	2.0051207595951e-61
Ptbp3	8.88217625955563e-66	-0.397274289983995	0.313	0.53	2.01021413106263e-61
Mt2	9.07405132099141e-66	-2.41582440650536	0.015	0.114	2.05363929496678e-61
Stx5a	9.93316376366725e-66	-0.845943438787646	0.097	0.244	2.24807362299317e-61
Afap1	1.21824375388679e-65	-0.5118423515359	0.224	0.415	2.75712926379659e-61
Ubp1	1.30292657704947e-65	-0.381967792305218	0.21	0.4	2.94878342917837e-61
Flcn	1.96198244181152e-65	-1.57057923374136	0.031	0.143	4.44035866230784e-61
Atp11a	2.21870941246947e-65	-0.470088520021954	0.314	0.527	5.0213831423009e-61
Tia1	3.18788369564826e-65	-0.452526267136706	0.174	0.352	7.21481837999113e-61
Fam13b	3.2182426458895e-65	-0.407851594822541	0.316	0.532	7.28352675617713e-61
Celf1	3.27522629164511e-65	-0.359394357692092	0.382	0.616	7.41249214325122e-61
Mab21l4	3.52611969252784e-65	-2.16469899417986	0.025	0.131	7.98031408812901e-61
Lamb3	4.55472160396941e-65	-0.453208827777589	0.317	0.533	1.03082459341036e-60
Bcl2l1	5.56898046944826e-65	-0.480840920196218	0.274	0.475	1.26037165984553e-60
Tnk2	5.93356450510368e-65	-0.409336201374025	0.3	0.505	1.34288431879506e-60
Rab24	6.16220188837708e-65	-0.595438904546098	0.131	0.294	1.3946295313775e-60
Cd200	7.46856919321737e-65	-0.710767837160142	0.126	0.283	1.69028657980896e-60
Dcbld2	8.11924270387151e-65	-0.642483295071623	0.208	0.392	1.8375470087402e-60
Papola	1.11725878192698e-64	-0.379514547096649	0.244	0.442	2.52858007525714e-60
Hdlbp	1.15106254164186e-64	-0.489034961527528	0.189	0.369	2.60508474424387e-60
Zfp280d	1.318059242205e-64	-0.461417499049234	0.212	0.396	2.98303167695836e-60
Bclaf1	1.49802407011839e-64	-0.2618375346856	0.306	0.525	3.39032807549193e-60
Chka	1.4991337600526e-64	-0.486757024268368	0.241	0.436	3.39283952575105e-60
Zfx	1.83086115586092e-64	-0.604628445638447	0.136	0.297	4.14360496794443e-60
Serinc2	1.96858167670562e-64	-0.882904675013438	0.108	0.259	4.45529405072016e-60
Afdn	3.44251328386801e-64	-0.404334021885191	0.436	0.681	7.79109606405007e-60
Sik2	5.26356491314654e-64	-0.616684776857586	0.16	0.327	1.19125001114333e-59
Actn1	5.36740838763825e-64	-0.382996365005334	0.488	0.761	1.21475186629029e-59
Ncor2	5.44545556980259e-64	-0.490599895288697	0.261	0.457	1.23241550455772e-59
Kcmf1	5.51674155338831e-64	-0.404082664902983	0.242	0.437	1.24854894836284e-59
Gab2	6.13352194494299e-64	-0.483511769388438	0.214	0.4	1.3881386865795e-59
Stub1	8.32310343705609e-64	-0.604343895232652	0.123	0.281	1.88368476987453e-59
Prrc2a	1.0453381938732e-63	-0.416309577394025	0.228	0.42	2.36580940037382e-59
Arhgef5	1.50042069763767e-63	-0.701557110601406	0.112	0.265	3.39575212289357e-59
Mtdh	1.5675435191281e-63	-0.374538145043706	0.211	0.4	3.54766449249071e-59
Atp2b1	1.97943433610969e-63	-0.302815102704208	0.329	0.556	4.47985578948345e-59
Gnb1	2.16020632072516e-63	-0.340777131942057	0.341	0.565	4.88897894506519e-59
Otud4	3.09295831463217e-63	-0.455939413742755	0.276	0.478	6.99998325767553e-59
Anxa7	3.19600219510679e-63	-1.13983693643555	0.08	0.214	7.23319216796569e-59
Col4a3bp	3.22718777303187e-63	-0.559257516365101	0.188	0.361	7.30377136792574e-59
Gm19951	3.88732098841631e-63	1.78252324267525	0.137	0.042	8.7977848609838e-59
Hmg20b	4.41016380626824e-63	-0.733335099259216	0.112	0.264	9.98108272634628e-59
Map2k5	4.88441282900277e-63	-0.71457470066918	0.148	0.31	1.10544031145991e-58
Trir	5.30909565277936e-63	-0.798049913172229	0.093	0.237	1.20155452813702e-58
Vti1a	7.51949024490122e-63	-0.39636727916175	0.343	0.563	1.70181103222604e-58
Gm49890	7.58324335889283e-63	-0.424708908852239	0.44	0.685	1.71623963698462e-58
Lncpint	1.02718025714777e-62	-0.459731371516542	0.293	0.492	2.32471435797684e-58
Acap1	1.25964178404008e-62	-0.783157829584464	0.086	0.227	2.85082128563951e-58
Rap1b	1.40376048829759e-62	-0.599082317076814	0.159	0.325	3.17699073711511e-58
Pabpn1	1.74017518436411e-62	-0.337994390698725	0.348	0.567	3.93836447725286e-58
Zfp644	3.07468116470724e-62	-0.474734875749903	0.206	0.388	6.95861841196542e-58
Nipbl	3.55974780780839e-62	-0.323315804363134	0.352	0.576	8.05642123863196e-58
Ube3c	4.09332257263914e-62	-0.58920110248115	0.14	0.299	9.2640076463969e-58
Xrn2	4.57442100677396e-62	-0.404816078082392	0.272	0.473	1.03528296225308e-57
Cpne8	4.61327700745376e-62	-0.716484958367225	0.198	0.37	1.04407685232693e-57
Syvn1	7.46034602208554e-62	-1.08562686526273	0.075	0.208	1.6884255117184e-57
Cgnl1	8.55896790199368e-62	-0.547339353966214	0.242	0.431	1.93706561557921e-57
Ss18	1.60249751015992e-61	-0.58731648906508	0.151	0.314	3.62677236499392e-57
Armc8	1.66470146177841e-61	-0.705833024580487	0.121	0.272	3.76755234829689e-57
Apc	3.11290167799325e-61	-0.35309006700771	0.179	0.353	7.04511907763432e-57
Hilpda	3.33575141772206e-61	-2.39100696478825	0.018	0.114	7.54947260858856e-57
Ambra1	3.95121619913925e-61	-0.355926897836355	0.298	0.508	8.94239250189195e-57
Zmym2	4.53421621405799e-61	-0.429447678462819	0.223	0.407	1.02618381356561e-56
Lims1	4.58450780224036e-61	-0.348769740309282	0.323	0.541	1.03756580580304e-56
Itsn2	5.50658538573741e-61	-0.357103449372968	0.326	0.537	1.24625040450009e-56
Nudt4	5.95633561113633e-61	-0.912004458647004	0.093	0.232	1.34803787551237e-56
Gtdc1	7.45545567346138e-61	-0.72741368941907	0.16	0.321	1.68731872801778e-56
Cnot7	8.76093305490626e-61	-0.559387267849751	0.155	0.316	1.98277436898639e-56
4931406P16Rik	1.00862355658028e-60	-0.631950291773882	0.123	0.274	2.28271683325249e-56
Hsph1	1.08604126381653e-60	-0.681660137694463	0.158	0.321	2.45792858826956e-56
Dlgap4	1.16103958881741e-60	-0.693618210134624	0.138	0.293	2.62766479741157e-56
Cdk17	1.49168047772755e-60	-0.318723698432981	0.24	0.436	3.375971257193e-56
Abi1	1.79628161520757e-60	-0.293681352518161	0.289	0.5	4.06534455153778e-56
Ccnt2	2.25704507224679e-60	-0.338300315857361	0.185	0.361	5.10814440750894e-56
Arf5	2.47820389049856e-60	-0.870370525889482	0.064	0.19	5.60867104497634e-56
Ccn1	2.89388983027329e-60	-0.795632650086691	0.102	0.248	6.5494514638745e-56
Ppan	3.32104535837585e-60	-0.944726179742993	0.061	0.185	7.51618985507622e-56
Wars2	3.885321434794e-60	-1.05750719507985	0.048	0.165	8.79325947122578e-56
Anxa5	5.15013021402932e-60	-0.850399959796233	0.113	0.259	1.16557747003912e-55
Rps8	5.1793856006549e-60	-0.334080123866869	0.155	0.324	1.17219854914022e-55
Luc7l2	6.13521279244841e-60	-0.246446074653254	0.33	0.548	1.38852135918692e-55
Prkcd	6.69125912342938e-60	-0.477792024735243	0.19	0.363	1.51436576481454e-55
Phf1	7.46902745616281e-60	-1.27997421156034	0.04	0.152	1.69039029387877e-55
B4galt1	1.01784039542684e-59	-0.495979051555134	0.277	0.468	2.30357638293003e-55
Mef2a	1.15978177821077e-59	-0.340900722591928	0.239	0.427	2.62481812044661e-55
Fbxl20	1.19044325975601e-59	-0.57747635523483	0.147	0.305	2.6942111854798e-55
March7	1.3243226814133e-59	-0.342765645182742	0.279	0.481	2.99720709257458e-55
Actr2	1.33677861190804e-59	-0.389484735834413	0.244	0.432	3.02539735447028e-55
Gmeb2	1.51661073996508e-59	-0.863695536354806	0.082	0.215	3.43239342668896e-55
Memo1	1.7651903798077e-59	-0.441429224489256	0.203	0.381	3.99497886758079e-55
Trip12	2.05800779844678e-59	-0.270687760447593	0.431	0.678	4.65768324944476e-55
Raph1	2.11690176920211e-59	-0.629093427026439	0.164	0.327	4.79097208405822e-55
Agrn	2.45194832003625e-59	-0.326435467772112	0.439	0.675	5.54924943790604e-55
Snx13	3.06107286554102e-59	-0.74432890753381	0.133	0.283	6.92782010929244e-55
Pdia3	3.07071225733911e-59	-0.297417093064467	0.146	0.308	6.94963598080988e-55
Paxbp1	3.44219495459409e-59	-0.366011277702339	0.256	0.45	7.79037562123735e-55
Gbp2b	3.92045877315127e-59	2.675794793962	0.173	0.073	8.87278229539596e-55
Plekha1	4.38948587553394e-59	-0.663743390944149	0.124	0.272	9.93428443350841e-55
Ccdc107	5.05312657734214e-59	-1.91651799050446	0.025	0.124	1.14362360698407e-54
Gnas	5.23409311110345e-59	-0.568261000456189	0.165	0.329	1.18457995290493e-54
Sbf1	6.28321516334134e-59	-0.716845250301461	0.116	0.264	1.42201725576741e-54
Tnfaip2	7.05135126988631e-59	-0.44805510667712	0.254	0.441	1.59586181940067e-54
Hspa1b	7.29471062282955e-59	-2.29712500255231	0.02	0.116	1.65093890815878e-54
Spaca6	7.41794177737132e-59	-0.649786541667584	0.149	0.306	1.67882858305468e-54
Rab14	8.87006536306906e-59	-0.581380363951222	0.13	0.281	2.00747319296979e-54
Ube2g1	8.88276657152766e-59	-0.450877209743014	0.222	0.402	2.01034773046814e-54
Map3k20	9.58265507333541e-59	-0.471297135069321	0.266	0.457	2.16874649619727e-54
Arf4	1.44898454851626e-58	-0.68175352563158	0.11	0.252	3.279341830202e-54
Tsg101	2.1233212033451e-58	-0.86255489044276	0.096	0.23	4.80550054741064e-54
Prss22	2.64935567698188e-58	-1.0624326252237	0.062	0.183	5.99602176814538e-54
Fes	2.69307428216628e-58	-0.963945281613655	0.048	0.163	6.09496571539872e-54
Atad2b	2.94813744724781e-58	-0.4350129369381	0.163	0.326	6.67222467061125e-54
Slc30a9	3.06311415695399e-58	-0.609883447145008	0.122	0.269	6.93243996001827e-54
Paip2	3.60785387140827e-58	-0.602983000512502	0.122	0.269	8.1652948817712e-54
Tlk1	3.83204691748135e-58	-0.541208168821438	0.188	0.355	8.67268858364379e-54
Cldn4	4.13088592304546e-58	-1.19859898108281	0.08	0.207	9.34902102103648e-54
Gramd1a	4.76829614215473e-58	-0.405433997250899	0.186	0.356	1.07916078289246e-53
Mllt10	5.2871648229497e-58	-0.306275782705204	0.353	0.577	1.19659114272998e-53
Cln3	6.65073475331577e-58	-0.777191892165802	0.107	0.249	1.50519428937042e-53
Eif4a2	7.3473584100512e-58	-0.198139069124896	0.292	0.501	1.66285415536279e-53
Ucn2	8.41501953781423e-58	-1.22422168586371	0.063	0.184	1.90448722179812e-53
Kansl2	8.47059626119381e-58	-0.468048788264405	0.155	0.313	1.91706534583338e-53
Fermt2	8.57134665735821e-58	-0.531647547646742	0.156	0.314	1.93986717549331e-53
H2afy	1.25865149693343e-57	1.39128824307933	0.496	0.432	2.84858006785973e-53
Slc39a13	1.33433958175098e-57	-0.820902760342394	0.097	0.234	3.01987734141881e-53
Wwc2	1.45802519425756e-57	-0.511387964614084	0.222	0.398	3.29980261964372e-53
Slco2a1	1.75957934250927e-57	-0.326735181285007	0.414	0.644	3.98227996796697e-53
Egfl7	1.76247794604007e-57	-1.16723822530705	0.037	0.144	3.98884008747788e-53
Plekhn1	2.25969150788586e-57	-0.849519906587179	0.073	0.197	5.11413382064728e-53
Bcar3	2.64860496260848e-57	-0.39581411831031	0.377	0.604	5.99432275137551e-53
Golgb1	2.68493878767462e-57	-0.266372116638916	0.255	0.447	6.07655346426521e-53
Herc4	2.9016845798495e-57	-0.470014500530835	0.2	0.368	6.56709254111539e-53
Zeb2	3.08591640586056e-57	-0.236213124800142	0.228	0.417	6.98404600974362e-53
Atf4	3.21788029318678e-57	-0.733322678841743	0.071	0.197	7.28270667954032e-53
Rabgap1	3.2326023467934e-57	-0.409826279717247	0.215	0.389	7.31602563126281e-53
Pcbp2	3.40543096054414e-57	-0.453128264940624	0.166	0.33	7.70717134990351e-53
Usp47	3.45265386108871e-57	-0.407398754667139	0.296	0.497	7.81404621841597e-53
Heatr5a	3.87779049740033e-57	-0.677789174194072	0.131	0.276	8.77621545371643e-53
Gtf3c2	3.94149260135636e-57	-0.558095846401088	0.131	0.281	8.92038605538971e-53
Phf20l1	4.18220628289462e-57	-0.26822211152671	0.339	0.555	9.46516925944711e-53
Tjp2	4.53186372834188e-57	-0.410307751916038	0.278	0.47	1.02565139899834e-52
Vps37a	4.76234831919475e-57	-0.576108671737527	0.109	0.25	1.07781467160016e-52
Shroom3	4.86583833608317e-57	-0.582582993308165	0.167	0.326	1.10123653222234e-52
Arl8a	5.27149532575385e-57	-0.978066944962618	0.076	0.202	1.19304482212461e-52
Adss	5.4857705701283e-57	-0.578270630021767	0.145	0.296	1.24153959543144e-52
Otud5	5.85931075153423e-57	-0.384238963355439	0.185	0.355	1.32607920928723e-52
Swap70	6.15189722030927e-57	-0.567416348728	0.132	0.281	1.3922973789004e-52
Zzz3	6.18873390000076e-57	-0.523001205704543	0.15	0.303	1.40063425624817e-52
Taf1d	9.89280681884176e-57	-0.341042736841114	0.346	0.557	2.23894003924027e-52
Nrf1	1.08242578111394e-56	-0.448308934844925	0.207	0.38	2.44974602781707e-52
Marf1	1.11085745758899e-56	-0.400770299858063	0.172	0.336	2.5140925980154e-52
Arhgap6	1.45393517554016e-56	-0.824369557129609	0.123	0.266	3.29054608928248e-52
Tc2n	1.47736297922305e-56	-1.18476179509395	0.075	0.2	3.34356789457761e-52
Zfand5	1.59701125387135e-56	-0.409072332410057	0.198	0.372	3.61435586976164e-52
Gpbp1l1	1.74762036541416e-56	-0.249912637572812	0.173	0.34	3.95521441100533e-52
Pde7a	1.84400027444356e-56	-0.531452272675223	0.211	0.382	4.17334142112066e-52
Plekha2	1.93824481036069e-56	-0.485200549324436	0.214	0.384	4.38663565480832e-52
Colgalt1	2.15809195511591e-56	-0.635531928247964	0.125	0.271	4.88419371281834e-52
Xpo1	2.24675820829953e-56	-0.469010798326033	0.272	0.46	5.0848631770235e-52
Nfkbiz	2.3320611233945e-56	-0.415788910940329	0.229	0.409	5.27792073446643e-52
Sorbs2	2.39307167087946e-56	-0.667351613925165	0.138	0.289	5.41599980553441e-52
Eif1	2.43224433834627e-56	-0.920840539014278	0.057	0.175	5.50465538654527e-52
Myo9b	2.856340932198e-56	-0.303084826678196	0.278	0.478	6.46447079775051e-52
Ino80	3.25244597689519e-56	-0.426776978133442	0.181	0.343	7.3609357349092e-52
Ap2b1	3.50325218062266e-56	-0.522048710397785	0.187	0.35	7.9285603351852e-52
Rhoa	4.29553518019518e-56	-0.574252253007714	0.151	0.305	9.72165521981773e-52
Fbxw9	4.33793477363102e-56	-0.693906461610218	0.063	0.184	9.81761397968173e-52
0610010F05Rik	4.38805061822838e-56	-0.729306998410113	0.099	0.233	9.93103615917447e-52
Itpr3	4.41236220908586e-56	-0.381008638749935	0.284	0.479	9.98605815160311e-52
Ube2d2a	4.43546909303978e-56	-0.317823555906898	0.231	0.416	1.00383536513676e-51
Efna5	4.75528106800656e-56	-0.415217196980234	0.544	0.8	1.07621521131125e-51
Adamts14	5.08230410543649e-56	-1.12784243311191	0.054	0.167	1.15022706514239e-51
Tardbp	5.56284797479236e-56	-0.231943053643892	0.244	0.429	1.25898375365501e-51
Arhgef2	5.57156326489189e-56	-0.444025206540653	0.199	0.367	1.26095619811033e-51
Card10	5.59057331281339e-56	-0.796338367772846	0.15	0.299	1.26525855215593e-51
Rbm47	5.86761642746999e-56	-0.380912590188545	0.272	0.463	1.32795894986501e-51
Ascc3	5.93000219690884e-56	-0.411267379351908	0.214	0.388	1.34207809720441e-51
Baiap2	5.93734665074413e-56	-0.595319671820268	0.18	0.343	1.34374029399641e-51
Map2k1	7.33370657830945e-56	-0.463213798140271	0.211	0.383	1.659764472803e-51
Fau	8.51875844569109e-56	-0.471895507817271	0.093	0.23	1.92796541142881e-51
Rps6ka3	1.21611555057768e-55	-0.538775465420034	0.166	0.322	2.75231271406742e-51
Stat6	1.21855657441005e-55	-0.734732884402649	0.086	0.215	2.75783723920483e-51
Numb	1.33502216965705e-55	-0.336260296398758	0.24	0.425	3.02142217436783e-51
Klk6	1.61481846214773e-55	-0.622888592698346	0.131	0.278	3.65465714353274e-51
Pum2	1.65817546354989e-55	-0.279299312914634	0.319	0.529	3.75278270910611e-51
Plau	2.0092386779014e-55	-0.334791503580819	0.36	0.567	4.54730897582644e-51
Ttc14	2.03426724626885e-55	-0.303143977682343	0.178	0.345	4.60395363175567e-51
Krit1	2.06102856254854e-55	-0.422077095349265	0.134	0.283	4.66451984275986e-51
Fbxl17	3.38327151509758e-55	-0.341166963442695	0.357	0.577	7.65702009296885e-51
Traf7	3.89221619725165e-55	-0.699568018635446	0.113	0.251	8.80886369761993e-51
Nabp1	4.00922249067427e-55	-0.378199828207685	0.259	0.446	9.07367234089401e-51
Setd1a	4.0779871976075e-55	-0.724176743834442	0.09	0.22	9.2293006256253e-51
Ppp1r12b	4.48762961302875e-55	-0.742902981569868	0.109	0.246	1.01564033402067e-50
Krtcap3	5.41428297295755e-55	-0.958992498022919	0.07	0.191	1.22536052243975e-50
Gmppa	5.45431159686143e-55	-1.23606418136358	0.035	0.136	1.23441980060168e-50
Tent2	5.68691426815587e-55	-0.531346511212481	0.138	0.286	1.28706243716904e-50
CAAA01118383.1	5.88737644732945e-55	-1.50113104910677	0.033	0.133	1.3324310375596e-50
Scaf8	6.34438852898495e-55	-0.477605588830605	0.192	0.354	1.43586201187987e-50
Wac	6.78662960237574e-55	-0.440289121230595	0.203	0.372	1.53595001160968e-50
Taok1	6.81882577029864e-55	-0.347091815322168	0.232	0.412	1.54323664833399e-50
Lgals1	7.17392801671115e-55	-0.773249319852082	0.076	0.2	1.62360338874207e-50
Ptp4a2	9.2353881048783e-55	-0.340328596275626	0.235	0.415	2.09015303589606e-50
Srcap	1.0529109479682e-54	-0.308793529045001	0.153	0.308	2.38294805744163e-50
Nbeal1	1.06712456864868e-54	-0.299507210536089	0.251	0.435	2.41511632376569e-50
Brwd1	1.29988555649394e-54	-0.297250945620699	0.329	0.54	2.94190099145709e-50
Ywhae	1.30006641469748e-54	-0.478319427099789	0.183	0.343	2.94231030974334e-50
Cnot4	1.32803159964735e-54	-0.32773054030661	0.227	0.407	3.00560111632188e-50
Epc2	1.61054809116663e-54	-0.824202541301331	0.089	0.217	3.64499243992832e-50
Vasp	1.69601721438102e-54	-0.628534324585041	0.093	0.225	3.83842615958712e-50
Ndfip2	1.75206807394205e-54	-0.999037700199984	0.085	0.208	3.96528046494565e-50
Cab39	2.12402234256778e-54	-0.517154494708207	0.15	0.3	4.80708736569941e-50
Mrtfa	2.15189671838955e-54	-0.373428497629834	0.422	0.664	4.87017265305923e-50
Hectd1	2.27901702467434e-54	-0.288975670851412	0.258	0.443	5.15787133024296e-50
Bmpr2	2.37656551237065e-54	-0.452833113742168	0.189	0.351	5.37864306759725e-50
Tsix	2.62892316320966e-54	-0.90664903001299	0.076	0.197	5.9497789029761e-50
Plekhg2	2.79737274471231e-54	-0.675068700990812	0.104	0.238	6.3310139958329e-50
Camk2d	2.92211993314072e-54	-0.43166391663451	0.277	0.464	6.61334183268407e-50
Capg	3.10975481739327e-54	-0.804334870737457	0.075	0.197	7.03799710272444e-50
Tmsb10	3.11283749211274e-54	-0.992250583788603	0.062	0.178	7.04497381214954e-50
Ppp2r3d	3.95968185439105e-54	-0.336628144240537	0.128	0.277	8.96155197285784e-50
Eif4g1	4.06440124377924e-54	-0.345166636249227	0.244	0.425	9.19855289492117e-50
Rbpj	4.12673183612971e-54	-0.333298967108345	0.398	0.626	9.33961949152875e-50
Pde2a	5.32336944743854e-54	-1.59789442839251	0.031	0.129	1.20478497334429e-49
Abl2	5.66259310106588e-54	-0.386872979190919	0.242	0.422	1.28155807063323e-49
Dalrd3	7.95414852764929e-54	-1.19772054764835	0.031	0.128	1.80018289477759e-49
Slc27a1	8.70173935488373e-54	-1.1173313586687	0.058	0.17	1.96937765079728e-49
Anapc4	1.00787467916957e-53	-0.917533439202673	0.083	0.208	2.28102197389656e-49
Cstf3	1.01163979967547e-53	-0.313591003812517	0.21	0.386	2.28954319462553e-49
Plekhj1	1.06924553813582e-53	-1.24377970017153	0.043	0.147	2.41991650190899e-49
Tial1	1.12338755680803e-53	-0.251105830985085	0.148	0.302	2.54245071856793e-49
Ube2f	1.15000844701338e-53	-0.685835205976053	0.145	0.29	2.60269911728069e-49
Tpk1	1.22440400466673e-53	-0.82944928595446	0.113	0.247	2.77107114336174e-49
Phc2	1.25043994730971e-53	-0.306402205603423	0.301	0.497	2.82999568875134e-49
Gabre	1.26745270317171e-53	-1.55882784837548	0.041	0.144	2.86849895781821e-49
Ube2r2	1.94803417373228e-53	-0.422881755736102	0.194	0.358	4.4087909419909e-49
Ier3	2.07136101303453e-53	-0.446066269508167	0.195	0.359	4.68790424469974e-49
Smad2	2.43426026857618e-53	-0.577101211697303	0.146	0.292	5.50921783984162e-49
Tbl1x	2.54126163853571e-53	-0.338525125282165	0.322	0.526	5.75138334033403e-49
Rims2	2.55372317787218e-53	-0.378241025718236	0.275	0.459	5.77958629616031e-49
Top1	2.64573553032598e-53	-0.3612262086874	0.248	0.427	5.98782865223375e-49
Arhgef1	2.94051533933285e-53	-0.41380213867107	0.178	0.339	6.6549743159781e-49
Adgrl2	3.80106459241078e-53	-0.463781625559855	0.228	0.398	8.60256938554407e-49
Noct	4.09079842702916e-53	-0.326166555150804	0.248	0.429	9.25829500005239e-49
Mcu	5.0804449534526e-53	-0.679446081083987	0.131	0.274	1.14980630186539e-48
Kat6b	5.51843754764795e-53	-0.63093815532323	0.123	0.261	1.24893278578369e-48
Tmem234	7.48708138530372e-53	-0.962465000894649	0.058	0.169	1.69447625912194e-48
Myof	8.20908348963055e-53	-0.25151881211517	0.406	0.642	1.85787977537319e-48
Rbm5	8.54390642053431e-53	-0.237092024943931	0.284	0.476	1.93365690109533e-48
Arih2	1.00457466401399e-52	-0.569429320697087	0.129	0.27	2.27355337959646e-48
Ptbp1	1.04228148119302e-52	-0.686441282387765	0.079	0.202	2.35889144823604e-48
Smyd3	1.12421694824457e-52	-0.464223594754351	0.261	0.441	2.54432779726711e-48
Sppl3	1.22310925660676e-52	-0.294830291516748	0.261	0.448	2.76814086955241e-48
Zkscan3	1.35763900627398e-52	-0.295562423837845	0.185	0.349	3.07260859899927e-48
BC005537	1.67817128376126e-52	-0.105868405001593	0.33	0.54	3.79803724940847e-48
Ccbe1	1.7488802683327e-52	-0.293877280975443	0.616	0.843	3.95806582329057e-48
Vps4b	1.81529946247045e-52	-0.578554534664268	0.115	0.252	4.10838574346312e-48
Asxl1	2.03247443852099e-52	-0.40566411949718	0.221	0.388	4.5998961492607e-48
Calu	2.07804719005369e-52	-0.42537785033303	0.13	0.273	4.70303640052952e-48
Setd5	2.1305577084367e-52	-0.284794334700387	0.318	0.519	4.82187820573394e-48
Stx3	2.24221222615429e-52	-0.718239512006695	0.124	0.261	5.07457471023238e-48
Kif5b	2.46563181124732e-52	-0.340804281797009	0.215	0.384	5.58021791521494e-48
Sema7a	2.53072867149526e-52	-1.0078898643174	0.1	0.229	5.72754512932808e-48
Srgap3	2.9500241232022e-52	-0.747722784446872	0.155	0.301	6.67649459563122e-48
Senp6	3.62280555494956e-52	-0.275877839254196	0.258	0.437	8.19913353196184e-48
Ptpn22	4.27431683611083e-52	-1.31384553781836	0.058	0.167	9.67363386348603e-48
Ddit3	5.25301618089382e-52	-1.49332990382002	0.028	0.12	1.18886262205989e-47
Ammecr1	5.79739475835483e-52	-0.79754945083132	0.11	0.241	1.31206638171087e-47
Xiap	6.07377044625596e-52	-0.396601152791677	0.186	0.345	1.37461572739665e-47
Fndc3a	6.09745548834373e-52	-0.353678120064424	0.258	0.442	1.37997612612195e-47
Sh3pxd2b	7.59578018684281e-52	-0.444171022180939	0.228	0.397	1.71907697188627e-47
Map11	7.86187760522642e-52	-0.239219755869192	0.137	0.288	1.77930013961484e-47
Zfand6	8.09203175061744e-52	-0.333324867766304	0.226	0.397	1.83138862579974e-47
Psme4	9.5662805859539e-52	-0.32492227190981	0.272	0.457	2.16504062221309e-47
Sertad2	1.04874352842182e-51	-0.576736504388677	0.208	0.366	2.37351635352426e-47
Slc39a14	1.12962399747964e-51	-0.409850729348106	0.231	0.401	2.55656503109593e-47
Blcap	1.29610244499318e-51	-0.365355460953216	0.2	0.365	2.93333905350857e-47
Snrpa	1.47873114053334e-51	-0.835327352953409	0.078	0.197	3.34666431725505e-47
Rpl38	1.48074985477264e-51	-0.334217333569079	0.137	0.285	3.35123307132145e-47
Efnb2	1.63189029055838e-51	-0.790292753857549	0.094	0.221	3.69329410559173e-47
Zswim6	1.91961814701755e-51	-0.309473309560993	0.41	0.651	4.34447979033012e-47
Hnrnpk	1.95907374754343e-51	-0.253240521735271	0.209	0.38	4.4337757054403e-47
Ptpn23	2.52295774701393e-51	-0.7946114304512	0.084	0.206	5.70995797304193e-47
Khdrbs1	2.54130634192919e-51	-0.285609594799633	0.243	0.42	5.75148451305415e-47
Morf4l2	2.73509349826894e-51	-0.295965140058074	0.26	0.442	6.19006360528226e-47
Usp53	2.95535011741224e-51	-1.15982546050185	0.067	0.18	6.68854838572739e-47
Rbm39	3.28929628146026e-51	-0.234313147337152	0.543	0.783	7.44433534420085e-47
Nf1	3.56720714605499e-51	-0.276807303022168	0.292	0.487	8.07330321295165e-47
Csnk1e	3.78207562100489e-51	-0.416253372596571	0.175	0.331	8.55959354545827e-47
Ubxn4	3.78571029053629e-51	-0.257657059676981	0.16	0.312	8.56781952954174e-47
Trim39	4.62515053244163e-51	-0.674606081728823	0.096	0.222	1.04676406850219e-46
Nhlrc2	7.06220228035068e-51	-0.729754832253138	0.096	0.22	1.59831762008897e-46
Itch	8.15516577134758e-51	-0.358363151575556	0.175	0.328	1.84567711737138e-46
Uba5	8.72567151974159e-51	-1.01232057322931	0.07	0.184	1.97479397834792e-46
Htra2	9.57022660615933e-51	-0.936958377312811	0.057	0.166	2.16593368550598e-46
Exoc5	1.02727420752229e-50	-0.448385722841413	0.162	0.312	2.32492698646446e-46
Plcd3	1.09940369074005e-50	-0.671295114965009	0.117	0.252	2.48817043288289e-46
Bst2	1.13592942786613e-50	-0.40592172561035	0.026	0.118	2.57083548114663e-46
Pbrm1	1.20678908393006e-50	-0.396086615821777	0.211	0.373	2.73120505475051e-46
Anapc5	1.23314156944883e-50	-0.43705346151341	0.11	0.246	2.79084599997658e-46
Cpsf7	1.37371264320519e-50	-0.452184586401676	0.123	0.259	3.10898645410198e-46
Tagap1	1.58287363715419e-50	-1.20417213403729	0.046	0.147	3.58235961560736e-46
Btbd7	1.60226313514984e-50	-0.339014489868233	0.203	0.364	3.62624192747112e-46
Lif	1.65268438984209e-50	-0.257464384848143	0.178	0.338	3.74035531109063e-46
Phf3	1.68872306588202e-50	-0.282680575114998	0.22	0.389	3.82191804270419e-46
Clasrp	1.70804830711548e-50	-0.743064290344266	0.106	0.235	3.86565492866376e-46
Mapre1	1.92791459840019e-50	-0.591398643585826	0.109	0.24	4.36325631909931e-46
Rgl2	1.96697030625237e-50	-0.381005012619826	0.128	0.27	4.45164719711037e-46
Hnrnpc	2.12125438195745e-50	-0.211450804268463	0.236	0.412	4.80082291724609e-46
Stat1	2.35106474335769e-50	2.1595810865567	0.227	0.124	5.32092972716712e-46
Dennd6a	2.62110574654854e-50	-0.598633163716086	0.097	0.223	5.93208652558865e-46
Patj	2.8548671953108e-50	-0.316394284527437	0.276	0.463	6.4611354364274e-46
Bptf	3.88623895126259e-50	-0.293896783801751	0.233	0.404	8.7953359944975e-46
Arpc2	4.15322715762443e-50	-0.329365091946975	0.253	0.426	9.3995837031356e-46
Pcsk6	4.82810947696782e-50	-1.00969699072913	0.083	0.201	1.09269773682736e-45
Gpbp1	5.02910299029962e-50	-0.410338209517217	0.174	0.328	1.13818658876461e-45
Pip5k1a	5.37521718819103e-50	-0.371026172921508	0.174	0.325	1.21651915403139e-45
Zfp598	5.97990629196388e-50	-0.638720972380426	0.084	0.205	1.35337239199727e-45
Ikbke	6.42965001380573e-50	-0.537759215071815	0.161	0.309	1.45515839112451e-45
Brd4	6.73963026101805e-50	-0.221087742282188	0.319	0.518	1.5253131206736e-45
Nufip2	6.80182102281341e-50	-0.250298751933509	0.218	0.385	1.53938813388313e-45
Banp	7.69972282424243e-50	-0.321540048415386	0.216	0.38	1.74260126958255e-45
Srsf3	7.79121798249951e-50	-0.16511061270526	0.307	0.503	1.76330845379929e-45
Ankrd28	7.96993696057809e-50	-0.371076737640669	0.192	0.35	1.80375613291803e-45
Stx16	8.15852095194855e-50	-0.399974741087984	0.195	0.353	1.846436461845e-45
Aff4	8.16643044159944e-50	-0.179857341269145	0.262	0.443	1.84822653754278e-45
Ifrd1	8.29165037453513e-50	-0.664828194823779	0.116	0.248	1.87656631276479e-45
Lcorl	1.13364289720777e-49	-0.600954901864533	0.121	0.254	2.56566060496062e-45
Ccny	1.18565399935883e-49	-0.634882928674798	0.192	0.345	2.68337213134889e-45
St8sia2	1.30062103940698e-49	-1.17216266487484	0.102	0.224	2.94356553638588e-45
Mroh1	1.38721780870175e-49	-0.684814058457045	0.089	0.211	3.13955134465381e-45
Lamb2	1.42514796082356e-49	-1.13297959281341	0.056	0.161	3.22539486493587e-45
Tmem259	1.9923774418256e-49	-0.226750722618958	0.171	0.327	4.5091486263397e-45
Napa	2.08824669582933e-49	-1.0976608499303	0.057	0.164	4.72611992200094e-45
Syncrip	2.15957864883841e-49	-0.239195424105193	0.293	0.481	4.88755839805109e-45
Cyth1	3.10299915768991e-49	1.51780816033274	0.328	0.221	7.02270769368381e-45
Git2	3.51268861742759e-49	-0.410989370247722	0.172	0.322	7.94991687896212e-45
Cblb	3.52264784497777e-49	-0.320894167137438	0.293	0.481	7.97245660275368e-45
Alcam	3.75421425816029e-49	-0.347214737431711	0.439	0.644	8.49653770906836e-45
Ppp4r1	4.16934509446531e-49	-0.567562998807589	0.153	0.294	9.43606181779389e-45
Cog3	4.24927648022835e-49	-0.589414030967684	0.121	0.252	9.61696253005281e-45
Mier1	4.29160092765196e-49	-0.393015086538441	0.15	0.292	9.71275121946191e-45
Jag1	4.42881805561574e-49	-0.317452364588177	0.371	0.578	1.00233010234695e-44
Qrich1	4.6690179433181e-49	-0.437716187830906	0.175	0.324	1.05669214093175e-44
Sgpl1	5.59157831169672e-49	-0.485512762448464	0.161	0.308	1.2654860035032e-44
Trim28	5.79137611451232e-49	-0.553020161093917	0.09	0.212	1.31070424223643e-44
Rps27a	6.18749136066618e-49	-0.348046629794769	0.105	0.237	1.40035304474597e-44
Cfap20	6.62225427480765e-49	-0.679872989932023	0.052	0.155	1.49874858747447e-44
Plk3	6.77368011988267e-49	-1.04637409934926	0.08	0.195	1.53301928473185e-44
Pgf	7.22644598506631e-49	-1.12057190260775	0.096	0.216	1.63548925534021e-44
Pard3	7.29138034159846e-49	-0.286431683536081	0.434	0.669	1.65018519891056e-44
Gls	8.39905264808525e-49	-0.247875967932826	0.278	0.464	1.90087359531465e-44
Mrpl38	9.61119507602577e-49	-0.858184575283057	0.064	0.173	2.17520566960615e-44
Tpra1	9.75851024085612e-49	-1.51716941096789	0.025	0.111	2.20854603771056e-44
Ppfibp1	9.88156861633662e-49	-0.335115900139127	0.284	0.471	2.2363966092493e-44
Fars2	1.04163502983468e-48	-0.404370534891197	0.186	0.34	2.35742839952184e-44
St13	1.0517877462956e-48	-0.403374551076451	0.136	0.273	2.3804060274162e-44
Dnajc5	1.05809650811417e-48	-0.517399195944421	0.13	0.266	2.39468401716398e-44
Psma3	1.14419607188374e-48	-0.550723406612275	0.095	0.217	2.58954454988728e-44
Far1	1.1717104779193e-48	-0.211461136644469	0.268	0.454	2.65181515362695e-44
Mat2a	1.21603917238822e-48	-0.607968056605732	0.098	0.222	2.75213985494902e-44
Nfib	1.3253852358885e-48	-0.31555739464208	0.472	0.702	2.99961186586285e-44
Setd3	1.41274231732347e-48	-0.495173848392669	0.187	0.337	3.19731841256649e-44
Dhx15	1.42414188971641e-48	-0.344092118638534	0.17	0.321	3.22311792480617e-44
Washc4	1.42680702677799e-48	-0.511192488330929	0.12	0.252	3.22914966300394e-44
Angel2	1.54816750425318e-48	-0.761519342843408	0.06	0.168	3.50381269562579e-44
Ercc1	1.59568078202365e-48	-1.04666453309366	0.07	0.18	3.61134474587593e-44
Arhgap21	1.62352625404593e-48	-0.337854303493025	0.208	0.369	3.67436461815676e-44
Tbc1d12	1.76575073706856e-48	-0.848788107725452	0.114	0.241	3.99624706813357e-44
Lypla2	1.82510701098666e-48	-0.598485385401583	0.092	0.214	4.13058218726501e-44
Ranbp9	1.84428489431881e-48	-0.600966904509888	0.169	0.313	4.17398557282234e-44
Smad7	1.95053619657937e-48	-0.345354091470816	0.29	0.472	4.41445352009843e-44
Prpf40a	2.70803187798827e-48	-0.32908046070993	0.239	0.407	6.12881774626306e-44
Spg7	2.71726204970177e-48	-0.53028265090235	0.081	0.2	6.14970747088504e-44
Psmd14	3.11319902790963e-48	-0.36344802230242	0.225	0.391	7.04579203996508e-44
Adpgk	3.21599502160651e-48	-1.05804649997561	0.049	0.149	7.27843993289985e-44
Cop1	3.3246692500561e-48	-0.350861780224412	0.166	0.313	7.52439144672697e-44
Rnf126	3.67468044209674e-48	-1.23809281330803	0.037	0.131	8.31653677655335e-44
Phldb2	4.30163960575822e-48	-0.375048056447984	0.294	0.473	9.73547075575201e-44
Rock2	4.37958152646282e-48	-0.27188789075926	0.438	0.659	9.91186891069065e-44
Gcn1	5.02697076031246e-48	-0.200699701573313	0.315	0.508	1.13770402247391e-43
Ccdc114	5.23884684817191e-48	-1.09454264050558	0.048	0.148	1.18565581867827e-43
Elf1	5.38642444673087e-48	-0.34404529290019	0.214	0.375	1.21905558078413e-43
Csnk2a1	6.02198698503062e-48	-0.323840307849744	0.198	0.356	1.36289609445213e-43
Ehd4	6.50164962769304e-48	-0.702269888549055	0.125	0.253	1.47145334373949e-43
Strbp	7.32966408013429e-48	-0.315564421687193	0.256	0.432	1.65884957461599e-43
Pkp3	7.37307363758086e-48	-0.610862868792274	0.121	0.251	1.6686740256573e-43
Ppp3ca	7.54946662610903e-48	-0.308984813190359	0.428	0.656	1.708595286821e-43
Hspa4l	7.83905495944037e-48	-0.80817235507419	0.075	0.187	1.77413491842054e-43
Csnk1d	8.05778968641959e-48	-0.506923551152545	0.153	0.294	1.82363896183048e-43
Cep170b	8.22593444202704e-48	-0.68227453360078	0.086	0.204	1.86169348291956e-43
Rbm6	8.46996526138673e-48	-0.102497884336499	0.402	0.619	1.91692253795705e-43
Nbeal2	9.76570680244424e-48	-0.630215318645719	0.085	0.203	2.21017476352918e-43
Psmd1	1.01774710681809e-47	-0.645780897344154	0.139	0.273	2.3033652521507e-43
Zfp53	1.08329328435937e-47	-0.737948539876889	0.105	0.228	2.45170936116212e-43
Map3k2	1.1811765094247e-47	-0.505406865693771	0.177	0.324	2.67323867612998e-43
Sphk1	1.20523110974731e-47	-1.80706107929468	0.023	0.105	2.72767904758012e-43
Epb41	1.28006798881567e-47	-0.24752543218697	0.245	0.419	2.89704987228762e-43
Padi4	1.30231764796801e-47	-0.301258438588687	0.266	0.44	2.94740530088119e-43
Ccdc68	1.38921696985004e-47	-1.18939488897293	0.045	0.142	3.14407584616461e-43
Osbpl9	1.47942753391271e-47	-0.22316992442805	0.404	0.638	3.34824039475125e-43
Zfp219	1.59925069632169e-47	-0.685949502600707	0.054	0.157	3.61942417591524e-43
Capn15	1.74496749228209e-47	-0.795886419256645	0.069	0.178	3.94921042853283e-43
Clcf1	1.74541328850067e-47	-0.566150219376652	0.182	0.33	3.95021935453472e-43
Ppp1r12c	1.7562545566535e-47	-0.641357822081259	0.084	0.201	3.97475531261821e-43
Rps19	1.820242343414e-47	-0.941484747697261	0.051	0.152	4.11957247161456e-43
Tgfbr2	1.93435638088926e-47	-0.537781435278681	0.158	0.298	4.37783536122858e-43
Atp9b	2.15468667276203e-47	-0.233698018749677	0.235	0.404	4.87648687779503e-43
Exoc6b	2.19437853389363e-47	-0.285372145071312	0.348	0.552	4.96631749790806e-43
Raf1	2.28552489976173e-47	-0.507139005836479	0.122	0.252	5.17259995314074e-43
Rnf44	2.72441389863844e-47	-0.604062894244362	0.101	0.223	6.16589353539853e-43
Mmp9	2.78324052187514e-47	-0.738665269603515	0.088	0.207	6.29902994910782e-43
Rps20	2.87205300589357e-47	-0.395571568531378	0.089	0.21	6.50003036293833e-43
Tacc2	3.19687163603294e-47	-0.385724884495234	0.235	0.393	7.23515988666975e-43
Mbnl1	3.24547272809157e-47	-0.362727770069496	0.292	0.474	7.34515387821684e-43
Cul1	3.52057397305426e-47	-0.217986748857739	0.199	0.358	7.96776301581639e-43
Ywhaq	4.02749839936775e-47	-0.482254198410879	0.221	0.378	9.1150343774491e-43
2610307P16Rik	4.40157865995416e-47	-0.375310492338028	0.531	0.763	9.96165282320824e-43
1810013L24Rik	5.6612028139162e-47	-0.449405043440189	0.155	0.294	1.28124342084551e-42
Ankrd16	5.71208825678651e-47	-0.815636118544358	0.061	0.167	1.29275981427592e-42
Zc3h7a	5.93752744608634e-47	-0.196191671737385	0.407	0.622	1.34378121159826e-42
Col5a3	6.563222276401e-47	-0.850944060339048	0.054	0.157	1.48538846559507e-42
Pik3c2a	7.06992399040931e-47	-0.386239536969843	0.209	0.366	1.60006519750944e-42
Lemd2	7.58229042460218e-47	-0.85788103680192	0.058	0.161	1.71602396889596e-42
Ptk2	8.1446038745753e-47	-0.294338956749883	0.305	0.484	1.84328674889388e-42
Gpatch8	8.29932797226781e-47	-0.240160708484962	0.265	0.443	1.87830390668365e-42
Plscr3	8.31841223328153e-47	-0.99709446107664	0.062	0.167	1.88262305663628e-42
Tnks2	8.55354750752055e-47	-0.210394879252337	0.334	0.529	1.93583887190205e-42
Spag9	1.15564025485568e-46	-0.21797344455982	0.303	0.487	2.61544502478937e-42
Ehmt1	1.39389890673374e-46	-0.229011175003877	0.306	0.493	3.1546720057198e-42
Samd4	1.46889772446692e-46	-0.31652249768059	0.31	0.497	3.32440933001353e-42
Tfe3	1.55750251206351e-46	-0.950266960011786	0.037	0.129	3.52493968530214e-42
Vps41	1.56619278904679e-46	-0.498375501004356	0.143	0.278	3.54460752017069e-42
Crip1	1.57127578467925e-46	-0.708738199241801	0.045	0.142	3.55611135588607e-42
Usp43	1.68068618474653e-46	-0.698621440559091	0.127	0.255	3.80372897331834e-42
Lcor	1.77906738253921e-46	-0.211584021841608	0.231	0.397	4.02638530016275e-42
Naa16	1.81401666988987e-46	-0.358264863618929	0.107	0.233	4.10548252729475e-42
Ints6	1.9991861044306e-46	-0.456024240185006	0.157	0.296	4.52455799154734e-42
Plod2	2.13948688886136e-46	-0.69790964255612	0.135	0.265	4.84208672687102e-42
Capza1	2.3291774769483e-46	-0.451312422011524	0.135	0.266	5.2713944658294e-42
Trp63	2.54536070603615e-46	2.21826050772224	0.107	0.035	5.76066034990101e-42
Gprc5a	2.85219150898405e-46	-0.779912822543556	0.112	0.234	6.45507982313271e-42
Rcor1	3.24543776570347e-46	-0.330645927000918	0.205	0.36	7.34507475134008e-42
Tinagl1	3.31739093655324e-46	-1.3892111214564	0.028	0.112	7.50791916760729e-42
Hook2	3.51409602995069e-46	-1.10159925798372	0.067	0.171	7.9531021349844e-42
Mapk1ip1l	3.83127855147945e-46	-0.345945037448537	0.149	0.287	8.6709496177083e-42
Kif1b	4.21333825522269e-46	-0.223900475959579	0.195	0.351	9.53562713922e-42
Gsk3b	4.69880120884499e-46	-0.27976339537386	0.251	0.418	1.0634326895858e-41
Ikbkb	4.75358517599912e-46	-0.285047099384674	0.212	0.371	1.07583139703212e-41
Gm47283	4.98087152568683e-46	0.95314642979201	0.583	0.573	1.12727084369344e-41
Adam8	5.01469291354779e-46	-0.845737014164232	0.081	0.193	1.13492530019414e-41
Atf7	5.19771828937961e-46	-0.367393781152993	0.163	0.307	1.17634760325239e-41
Zmynd11	6.0179918643016e-46	-0.347929243295221	0.166	0.31	1.36199191872874e-41
Tnk1	6.57489318067469e-46	-0.26378894359842	0.199	0.355	1.48802982465029e-41
Arhgdia	6.75262515149991e-46	-0.624783896951093	0.051	0.151	1.52825412428746e-41
Kdm5c	7.16675226628744e-46	-0.408531592758952	0.149	0.287	1.62197937290617e-41
Rap1gds1	7.76492019377335e-46	-0.261842411547865	0.225	0.385	1.75735673825478e-41
Zc3h15	7.76893552338098e-46	-0.311514088837477	0.137	0.273	1.75826548765158e-41
Emg1	7.84210505767715e-46	-0.636403351612071	0.059	0.163	1.77482521665349e-41
Mpp5	8.09248416136609e-46	-0.443447190510077	0.165	0.306	1.83149101540037e-41
Elk3	8.45383345142255e-46	-0.416483237969989	0.23	0.389	1.91327158672595e-41
U2surp	8.65974837277039e-46	-0.333099746909947	0.212	0.368	1.9598742517254e-41
Unc13b	8.80076532963374e-46	-0.254338292380987	0.146	0.284	1.99178920940271e-41
Ppp4r2	9.21235864373218e-46	-0.476259073808269	0.15	0.287	2.08494100824947e-41
U2af1	9.5383720949944e-46	-0.48876235404916	0.1	0.222	2.15872437253913e-41
Rictor	9.81935326237732e-46	-0.349843506028052	0.208	0.363	2.22231603034123e-41
Gspt1	1.02830792479433e-45	-0.446960654923837	0.11	0.233	2.32726649539453e-41
Trim11	1.0355181081433e-45	-0.45919270825991	0.157	0.296	2.34358458234992e-41
Cttnbp2nl	1.11776627933483e-45	-0.441734554157207	0.182	0.328	2.52972864339058e-41
Nudcd3	1.47245565375661e-45	-0.34538964127386	0.184	0.332	3.33246163558197e-41
Iqgap1	1.5603147305792e-45	-0.189675347070614	0.342	0.541	3.53130429824685e-41
Fam172a	1.6108003098158e-45	-0.239841619761078	0.203	0.361	3.64556326117513e-41
Ldb1	1.63165404901095e-45	-0.453520436150736	0.158	0.295	3.69275944372158e-41
Tspan14	1.70382744414248e-45	-0.390809314834653	0.194	0.345	3.85610227158327e-41
Tasor	1.77474702235718e-45	-0.25091265669357	0.192	0.343	4.01660746099877e-41
Rab11b	1.83235729582651e-45	-0.989820182567066	0.043	0.136	4.14699103191456e-41
Immt	1.8415968528533e-45	-0.442945914470137	0.127	0.256	4.1679019973776e-41
Klhl24	1.97549602459594e-45	-0.810708003031383	0.062	0.165	4.47094260286554e-41
Ywhah	2.05129408576893e-45	-0.341223056255072	0.108	0.232	4.64248877491223e-41
Uba6	2.23957754554995e-45	-0.736689196051589	0.098	0.216	5.06861190108865e-41
Ddrgk1	2.77047763784754e-45	-0.795335353662306	0.046	0.142	6.27014498997656e-41
Zfand2a	2.77604747901871e-45	-1.6058803884927	0.027	0.109	6.28275065451515e-41
Hnrnpf	2.79446699023797e-45	-0.482088976920257	0.14	0.273	6.32443769230658e-41
Osbpl5	2.95421634516626e-45	-0.650688235795179	0.105	0.226	6.68598243238027e-41
Myh9	3.30282364064045e-45	-0.295005735094169	0.484	0.73	7.47495046349747e-41
Ppp4r3b	3.36938033839555e-45	-0.480199676582881	0.113	0.237	7.62558158185681e-41
Trim24	4.11714293040597e-45	-0.740719726505075	0.092	0.206	9.31791788009479e-41
Fam193a	4.31557619024923e-45	-0.25235628206511	0.244	0.41	9.76701203377205e-41
Cd44	4.34529335301881e-45	-0.366365897063198	0.68	0.89	9.83426791655217e-41
Ube2k	4.69710395531367e-45	-0.243789502926327	0.237	0.405	1.06304856716659e-40
Col4a2	4.96892102387339e-45	-0.443207438634895	0.106	0.229	1.12456620612303e-40
Ap5z1	5.13127149704705e-45	-1.05691123597894	0.042	0.134	1.16130936521169e-40
Tjp1	5.39718437575808e-45	-0.472669381019586	0.157	0.293	1.22149076792157e-40
Klc1	5.42662016209893e-45	-0.521036876888328	0.179	0.321	1.22815267508623e-40
Nup153	5.48551948973264e-45	-0.615263072135136	0.121	0.244	1.24148277091629e-40
Polg	5.57375556492435e-45	-0.558637277134864	0.093	0.21	1.26145235945368e-40
Rpl19	5.80392300079217e-45	-0.467495251222705	0.073	0.182	1.31354385353928e-40
Mpp6	6.08148587961414e-45	-0.788280024126331	0.076	0.183	1.37636188427427e-40
Hmbox1	6.38782826264216e-45	-0.500704230535927	0.151	0.285	1.44569329240117e-40
Asap2	7.82201762818436e-45	-0.368362639145545	0.245	0.407	1.77027902961068e-40
6030458C11Rik	7.91245302028115e-45	-0.286492741680488	0.134	0.267	1.79074636755003e-40
Prdm2	8.01365691724341e-45	-0.450404310614117	0.155	0.292	1.81365083351053e-40
Sf1	8.19547631579484e-45	-0.137726935101314	0.254	0.428	1.85480019979069e-40
Lmtk2	9.86966345662689e-45	-0.907251742403837	0.088	0.199	2.2337022335038e-40
Map2k4	1.04365411740806e-44	-0.29781114332214	0.21	0.364	2.36199799851791e-40
Zmym5	1.05495220729764e-44	-0.203662370785854	0.19	0.34	2.38756783555602e-40
Serpinb6a	1.06706591101556e-44	-0.509542324859112	0.092	0.209	2.41498356981042e-40
Sbno1	1.09386506370911e-44	-0.221944923458726	0.214	0.371	2.47563541218647e-40
Tspan9	1.10994310931757e-44	-0.378855074720178	0.247	0.411	2.51202324500753e-40
Larp4b	1.34513964873381e-44	-0.262312253844831	0.288	0.462	3.04432005301435e-40
Gapvd1	1.45159701190844e-44	-0.226824019954286	0.258	0.429	3.28525435735118e-40
Ddx42	1.56262443746793e-44	-0.2027276246523	0.235	0.398	3.53653162687741e-40
Pfkl	1.76630565852217e-44	-1.03505110444636	0.035	0.123	3.99750296636738e-40
Ikzf2	1.78027098849087e-44	-0.840260867400907	0.087	0.198	4.02910930115254e-40
Rap1a	1.82680100516206e-44	-0.519568250001042	0.116	0.24	4.13441603488276e-40
Hp1bp3	1.87679936187729e-44	-0.437750938497972	0.139	0.271	4.24757231580069e-40
mt-Nd3	1.90480856996773e-44	1.39965414193032	0.423	0.331	4.31096275555096e-40
Gadd45a	2.70638804448667e-44	-1.07662834036854	0.033	0.12	6.12509742228222e-40
Vdac2	2.78651758092359e-44	-0.564704393236983	0.089	0.202	6.30644658914627e-40
Ccar1	2.99205882161584e-44	-0.170731086799584	0.272	0.444	6.77162752508096e-40
Gcnt2	3.10223485269202e-44	-0.20766599666679	0.165	0.308	7.02097791861258e-40
Fgfr1op2	3.21053073119794e-44	-0.793823777562642	0.076	0.181	7.26607315084718e-40
Smarcc1	3.21861099000926e-44	-0.343812171776649	0.197	0.345	7.28436039258895e-40
Gas2l1	3.37659504965721e-44	-1.20107274528428	0.037	0.124	7.64190991638421e-40
Hspa9	3.73992640529991e-44	-0.325607943513287	0.159	0.3	8.46420144047477e-40
Tsc22d2	4.1234547221639e-44	-0.408127669765706	0.18	0.322	9.33220272720133e-40
Sel1l	4.36643016972594e-44	-0.451203283196445	0.105	0.225	9.88210476012374e-40
Dctn4	4.47840099301313e-44	-0.619712637084276	0.107	0.224	1.01355171273873e-39
Cspp1	4.54642352807427e-44	-0.270189986364793	0.203	0.357	1.02894657287377e-39
Acer3	4.72167691839427e-44	-0.47231380763747	0.137	0.265	1.06860992017099e-39
Atxn7	5.54179104559857e-44	-0.280975672211983	0.174	0.317	1.25421814943987e-39
Shroom4	5.82553888503527e-44	-0.444601140017919	0.272	0.438	1.31843596046118e-39
Zdhhc21	6.35561785399324e-44	-0.603074357814705	0.09	0.204	1.43840343271575e-39
Arnt	6.67404778028867e-44	-0.638785381710121	0.105	0.221	1.51047049363493e-39
Sec24a	7.39394025381242e-44	-0.573973305108311	0.097	0.214	1.67339655824283e-39
Smad3	7.87248970835444e-44	-0.272131275816635	0.337	0.528	1.78170187079478e-39
Slmap	8.07899173477271e-44	-0.269530258271369	0.28	0.452	1.82843740941376e-39
Mbtd1	8.33187912902042e-44	-0.241298541404114	0.219	0.376	1.8856708844799e-39
Pds5a	8.48170364990343e-44	-0.206300205612949	0.271	0.443	1.91957917004614e-39
Unc45a	8.5920795488157e-44	-1.23248885305899	0.036	0.123	1.94455944348797e-39
Traf3	1.00355403501257e-43	-0.35207649568868	0.2	0.349	2.27124349204044e-39
Acvr1	1.02012354767727e-43	-0.29613275545216	0.234	0.395	2.30874361310319e-39
4930402H24Rik	1.02085265348584e-43	-0.409458510362909	0.186	0.33	2.31039372536916e-39
Ino80d	1.05972706093003e-43	-0.483163184362985	0.109	0.23	2.39837428429684e-39
Traf4	1.06869543135575e-43	-0.396852315708384	0.117	0.242	2.41867150024434e-39
Mau2	1.08698863830332e-43	-0.634473501767347	0.082	0.192	2.46007268620808e-39
Gsto1	1.10339896998192e-43	-0.936579591589201	0.071	0.175	2.49721254886308e-39
Camsap1	1.27013064286717e-43	-0.476984411920852	0.14	0.269	2.87455967093698e-39
Las1l	1.28368269766697e-43	-0.572578724583664	0.1	0.216	2.9052306813599e-39
Eif1a	1.31200758835798e-43	-0.725112633436558	0.082	0.19	2.96933557397178e-39
Zfp384	1.53293387190012e-43	-0.563174898168502	0.079	0.189	3.46933593888436e-39
Hnrnpm	1.62993985374634e-43	-0.164589640441788	0.268	0.44	3.68887987699872e-39
Tmbim1	1.80344757216607e-43	-0.664698846053587	0.065	0.167	4.08156254532625e-39
Slc9a5	2.01573353123034e-43	-0.627533448338546	0.128	0.253	4.56200812788049e-39
Uhrf2	2.0935771008989e-43	-0.300917606421281	0.22	0.374	4.73818369475438e-39
Ppm1a	2.24781349127978e-43	-0.733221979444985	0.071	0.175	5.08725149346441e-39
Epha2	2.35326358152746e-43	-0.241100753261041	0.281	0.448	5.32590613771295e-39
Fryl	2.44375849070832e-43	-0.244209435090581	0.267	0.437	5.53071421617107e-39
Mast2	2.62384378737152e-43	-0.320983554560601	0.214	0.367	5.93828325957923e-39
Mipol1	2.62891185250154e-43	-0.797248698201753	0.08	0.186	5.9497533045815e-39
Czib	2.63061472634127e-43	-1.02266563133367	0.027	0.108	5.95360724865556e-39
Rpl23	2.72439669673913e-43	-0.357659285519524	0.094	0.21	6.16585460405999e-39
Fam214b	2.81135758837546e-43	-0.523124512883059	0.079	0.188	6.36266449401134e-39
Dyrk1a	2.85163351166678e-43	-0.320096844847956	0.222	0.379	6.45381696360425e-39
Dusp1	3.00992344098837e-43	-0.848562578405913	0.052	0.148	6.81205873164487e-39
Eif2ak3	3.0145246381051e-43	-0.731370962652298	0.097	0.21	6.82247216095946e-39
Map4	3.46769649241083e-43	-0.217059850871371	0.351	0.54	7.84809070162418e-39
Dmtf1	3.4682450526994e-43	-0.403532495299948	0.145	0.276	7.84933220326928e-39
Sirt7	3.56964261987712e-43	-0.792951592027348	0.054	0.15	8.07881517730591e-39
Tab2	3.62142943587743e-43	-0.258961721919271	0.168	0.308	8.1960190992778e-39
Echdc2	3.7533472509369e-43	-0.681937260809605	0.065	0.166	8.4945754983204e-39
Ddx6	3.82808727897643e-43	-0.207379311634223	0.234	0.394	8.66372712977946e-39
Nkd2	3.84280307197605e-43	-0.446123844759193	0.118	0.243	8.69703191249621e-39
Trpc4ap	3.97637267808707e-43	-0.414273133975144	0.117	0.239	8.99932664504665e-39
Ldlrad4	4.85514808169789e-43	-0.290316484723783	0.46	0.69	1.09881711384987e-38
Rsbn1	4.96007800619096e-43	-0.473348407476084	0.164	0.299	1.12256485436114e-38
Nfx1	5.01687893511442e-43	-0.487359180779037	0.12	0.243	1.1354200405951e-38
Washc2	5.04051204176738e-43	-0.592112901231814	0.092	0.204	1.14076868529279e-38
Cnot2	5.36925306766424e-43	-0.255356840509031	0.192	0.341	1.21516935427377e-38
Atp6ap1	5.56635689564834e-43	-0.568151052510098	0.073	0.178	1.25977789262313e-38
Tubgcp3	6.191544188111e-43	-0.607152154691252	0.118	0.239	1.40127028065328e-38
Zfp236	6.35585715392684e-43	-0.37622066008373	0.106	0.227	1.43845759107672e-38
Mib1	6.66688377683783e-43	-0.329843385320318	0.185	0.328	1.50884913637394e-38
Kpna4	6.99040755957819e-43	-0.288225375582582	0.219	0.373	1.58206903888374e-38
Pdgfc	7.0303966612763e-43	-0.589942292762334	0.148	0.278	1.59111937238005e-38
Mir17hg	7.14444798739071e-43	-1.24548684562189	0.043	0.132	1.61693146850626e-38
Sars	7.24166212769836e-43	-0.476352709496812	0.09	0.202	1.63893297274069e-38
Appbp2	7.40068341070458e-43	-0.497448018789323	0.118	0.239	1.67492266951066e-38
Mark3	7.42088842423287e-43	-0.204400841882583	0.298	0.476	1.67949546817238e-38
Sec31a	8.17807389931956e-43	-0.196210323608193	0.183	0.327	1.850861684894e-38
Farp1	9.37608762635492e-43	-0.295101976705294	0.331	0.522	2.12199615159665e-38
Sav1	1.00037760686687e-42	-0.310930078050952	0.099	0.215	2.2640545998611e-38
Tmc6	1.07713081803032e-42	-0.962507724999541	0.056	0.152	2.43776246736623e-38
Add1	1.09951080356476e-42	-0.314585136186366	0.176	0.317	2.48841285062777e-38
Bcas3	1.19056706634925e-42	-0.383423113290029	0.209	0.356	2.69449138456162e-38
Frrs1	1.23902812978758e-42	-0.655888115853967	0.101	0.215	2.80416846333525e-38
Pwwp2a	1.24801717392817e-42	-0.347018033960422	0.137	0.267	2.82451246803424e-38
Ppp2r2a	1.26058093736393e-42	-0.39869896312377	0.218	0.366	2.85294677744205e-38
B3galnt2	1.30287006333532e-42	-0.671116624587929	0.089	0.199	2.94865552734049e-38
9930021J03Rik	1.33284363542977e-42	-0.368667370657804	0.15	0.281	3.01649171570465e-38
Sqstm1	1.34340018724026e-42	-0.909406644263213	0.065	0.165	3.04038330376217e-38
Plec	1.36528599436237e-42	-0.278540232982904	0.263	0.428	3.08991526244092e-38
Tnpo3	1.39705922959954e-42	-0.466168871144171	0.134	0.259	3.16182444842967e-38
Pus1	1.44607686261041e-42	-0.847735977033058	0.039	0.127	3.27276115545988e-38
Cers5	1.46000230734524e-42	-0.400666915570924	0.119	0.242	3.30427722198375e-38
Pogz	1.53762430346797e-42	-0.697689081768222	0.079	0.185	3.47995132360872e-38
Zfp513	1.54209285770051e-42	-0.969605719633592	0.039	0.126	3.49006455554779e-38
Nmt2	1.620901483375e-42	-0.328786367546327	0.184	0.323	3.6684242371743e-38
Sfswap	1.68809685818639e-42	-0.356011371334974	0.151	0.284	3.82050080944744e-38
Vcl	1.73315863955479e-42	-0.268620842497805	0.285	0.464	3.9224846330404e-38
Chic2	1.80911418980566e-42	-0.445834394828303	0.139	0.266	4.09438723436817e-38
Gatad2b	1.87455227977905e-42	-0.309318306503008	0.192	0.337	4.24248671959595e-38
Fxr1	1.92123743823111e-42	-0.270714253530683	0.209	0.357	4.34814457020465e-38
Ppp3cb	1.98984756149692e-42	-0.399165189661571	0.126	0.249	4.50342300117983e-38
Arpp19	2.10335482328998e-42	-0.55307547457792	0.098	0.212	4.76031263606989e-38
Map4k3	2.17322346996833e-42	-0.267670381276662	0.199	0.349	4.91843935723232e-38
Fam49b	2.31080893634218e-42	-0.207168743431938	0.405	0.612	5.22982278472962e-38
Pik3cb	2.33751059615136e-42	-0.395039083496142	0.19	0.33	5.29025398120977e-38
Rc3h1	2.6077506132061e-42	-0.298256094921042	0.187	0.33	5.90186118780805e-38
Brd9	2.7337456257285e-42	-0.62579719971436	0.081	0.189	6.18701310014875e-38
Smyd2	3.78150010732035e-42	-0.4781714965691	0.061	0.16	8.55829104288743e-38
Rpl37	4.00208577535577e-42	-0.727920286306706	0.043	0.132	9.05752052678519e-38
Dglucy	4.53194194120504e-42	-0.655395704033413	0.112	0.228	1.02566910013352e-37
Ran	4.64816065415658e-42	-0.633697127731773	0.056	0.153	1.05197171924872e-37
Vps50	5.17731681990546e-42	-0.594860049652168	0.104	0.218	1.171730342681e-37
Bcas2	5.66683247243572e-42	-1.00887761835804	0.041	0.128	1.28251752516165e-37
Cope	6.13823106720019e-42	-0.856046093782868	0.04	0.128	1.38920445512875e-37
Tpst2	6.2114685206972e-42	-0.441826403482249	0.165	0.301	1.40577955560419e-37
Wdr26	6.64105581530079e-42	-0.152543102661822	0.182	0.324	1.50300375211887e-37
Hnrnph3	6.78185678060349e-42	-0.588324343517931	0.077	0.182	1.53486982658618e-37
Supt20	7.0377412021979e-42	-0.244017212942714	0.176	0.316	1.59278158888143e-37
Akap8	8.03439161296506e-42	-0.280675152146758	0.161	0.297	1.81834350984625e-37
Pik3ca	1.05824751233492e-41	-0.337426891462919	0.15	0.28	2.39502576991639e-37
Arcn1	1.09990999830644e-41	-0.570775453378497	0.1	0.214	2.48931630816713e-37
Spns1	1.13058593059625e-41	-0.904474489949617	0.052	0.144	2.55874207812543e-37
Cul3	1.14858208830989e-41	-0.317169764937512	0.185	0.327	2.59947098226293e-37
Csnk1g3	1.16097121503296e-41	-0.301283680555913	0.207	0.358	2.62751005386259e-37
Tbk1	1.22996544891343e-41	-0.591694713525017	0.084	0.191	2.78365780398087e-37
Pim3	1.33623624349766e-41	-0.874122036280652	0.066	0.165	3.0241698662839e-37
Smarcad1	1.37164679578625e-41	-0.393127318172266	0.147	0.275	3.10431102822344e-37
Rnf38	1.4407233212736e-41	-0.244152781823384	0.24	0.397	3.26064502070642e-37
Nono	1.44074388593531e-41	-0.478673574476933	0.113	0.229	3.2606915626488e-37
Yeats2	1.56077438967911e-41	-0.484628642567127	0.137	0.261	3.53234459872176e-37
Nras	1.78829180013545e-41	-0.677621869154525	0.072	0.173	4.04726200206655e-37
Ccng2	1.85121570203955e-41	-0.493004289484853	0.063	0.162	4.1896713768559e-37
Cnot3	1.85243056580494e-41	-0.22185652591545	0.135	0.265	4.19242085652975e-37
Cars	2.03812957343225e-41	-0.702874489700144	0.093	0.203	4.61269485059187e-37
Csde1	2.17068063318624e-41	-0.232646127743143	0.212	0.363	4.91268440902711e-37
Atg4b	2.42128469184599e-41	-0.982624411013107	0.065	0.162	5.47985151458583e-37
Lats1	2.42541509027515e-41	-0.365071054158183	0.1	0.215	5.48919943231073e-37
Sh3d19	2.86190767567011e-41	-0.247625817555351	0.287	0.457	6.47706945157658e-37
Tmsb4x	3.21503179309657e-41	-0.100553983201316	0.208	0.363	7.27625995413615e-37
Nlk	3.24146513200114e-41	-0.288948124324726	0.219	0.368	7.33608388674499e-37
Tmem87b	3.36158822895674e-41	-0.431833120989994	0.1	0.213	7.60794647977489e-37
Mapk1	4.12684488920138e-41	-0.287618751911127	0.179	0.319	9.33987535324057e-37
Rps28	4.21710734547808e-41	-0.566781937095205	0.039	0.125	9.54415734428599e-37
Nln	4.42686212055934e-41	-0.618973128009914	0.11	0.224	1.00188743512499e-36
Scaf11	4.57696185513263e-41	-0.210652493286819	0.17	0.307	1.03585800705362e-36
Pak2	4.60915831496341e-41	-0.236508555126169	0.285	0.454	1.04314470984252e-36
March3	4.63134740325331e-41	-0.505682559622236	0.077	0.183	1.04816654430429e-36
Tyk2	5.17277385639253e-41	-0.766716882070268	0.07	0.169	1.17070217917876e-36
Tmem167	5.78654608081562e-41	-0.440690410446746	0.099	0.212	1.30961110901019e-36
Rab6a	6.0307093093229e-41	-0.654809306301153	0.094	0.202	1.36487013088596e-36
Ttll5	6.57995600449664e-41	-0.451061793135999	0.2	0.341	1.48917564293768e-36
Mbnl3	6.64738385774461e-41	-0.910512960790549	0.077	0.178	1.50443591468476e-36
Zfr	7.84441357940475e-41	-0.172581779633502	0.282	0.452	1.77534768129088e-36
Npdc1	8.94115122404104e-41	-0.846688295386058	0.054	0.147	2.02356134502497e-36
Dctn5	8.95483702022277e-41	-0.895761264726772	0.058	0.152	2.02665871441682e-36
4833420G17Rik	9.46057369540799e-41	-0.391793138623084	0.123	0.242	2.14111703874474e-36
Cdc42	1.05248736493905e-40	-0.216621588327696	0.211	0.358	2.38198940433006e-36
Samd12	1.07118992343217e-40	-0.311522028556193	0.472	0.685	2.42431703471169e-36
Mapk8ip3	1.09177574843696e-40	-0.357897030614309	0.134	0.258	2.47090687386253e-36
Rexo1	1.09808177478924e-40	-0.833399650258497	0.05	0.14	2.48517867270302e-36
Zfp407	1.16507194107223e-40	-0.21561413115303	0.312	0.492	2.63679081703467e-36
Pvt1	1.2141264180593e-40	-0.305162647407825	0.4	0.599	2.74781090935181e-36
Arhgap35	1.25437437989513e-40	-0.3311592978621	0.245	0.399	2.83890009657866e-36
Sptlc2	1.31269823294092e-40	-0.248701971376969	0.228	0.38	2.97089864079188e-36
Rabep1	1.32344569664733e-40	-0.29258533541191	0.169	0.305	2.99522230065223e-36
Pkn2	1.48003953910258e-40	-0.326264017762238	0.176	0.312	3.34962548489696e-36
St6gal1	1.52906553555105e-40	-0.501892743759353	0.156	0.285	3.46058112005913e-36
Msl1	1.62384200938956e-40	-0.517439648316303	0.096	0.206	3.67507923565045e-36
Bhlhe41	1.75632784495734e-40	-0.623338085008409	0.048	0.138	3.97492117870745e-36
Stat3	1.7575538826643e-40	-0.262675481354174	0.269	0.429	3.97769594724584e-36
Sec24c	1.91133391368902e-40	-0.448342692637523	0.077	0.181	4.325730913461e-36
Reep4	1.94478994527909e-40	-0.932698093705115	0.051	0.142	4.40144860415565e-36
Dera	2.01354738370395e-40	-0.720005844245387	0.092	0.198	4.55706043879879e-36
Dock9	2.2436155636966e-40	-0.209205710449056	0.368	0.571	5.07775074375814e-36
Mkln1	2.42222198783767e-40	-0.159372792786588	0.236	0.395	5.48197280287421e-36
Srsf2	2.55983452451289e-40	0.166382183385454	0.514	0.748	5.79341749587758e-36
Pde4a	2.57224185734911e-40	-0.809706822086382	0.075	0.175	5.82149777155252e-36
Gfod1	2.61277269801433e-40	-0.621002447766922	0.133	0.252	5.91322717014603e-36
Cnbp	2.65436372092272e-40	-0.535885363857341	0.085	0.19	6.00735597319231e-36
Esrp1	2.66483492796015e-40	-0.278236549329206	0.269	0.428	6.03105440895941e-36
Arhgap12	3.31234946416102e-40	-0.291220006534043	0.173	0.307	7.49650930728923e-36
Ube2d1	3.61851725502727e-40	-0.695259111319366	0.094	0.2	8.18942825157773e-36
Tmem63b	3.66675062027224e-40	-0.203076466750143	0.151	0.281	8.29859000380013e-36
Mapk8	3.71046193665935e-40	-0.639477883878471	0.084	0.187	8.39751745504743e-36
Sept11	3.71612172577492e-40	-0.276578839605349	0.253	0.41	8.41032668977381e-36
Nek7	3.87005773028786e-40	-0.108630285971761	0.285	0.454	8.75871465518748e-36
Ubr3	3.92215646573885e-40	-0.303309012886085	0.175	0.311	8.87662451326017e-36
Lrrfip1	4.03917161021246e-40	-0.276636848719196	0.289	0.453	9.14145318823284e-36
Swt1	4.66966269618339e-40	-0.39331303988992	0.11	0.224	1.05683806140023e-35
Ep400	4.88289617030203e-40	-0.215065679428327	0.195	0.338	1.10509706126275e-35
Usp19	4.91164030281558e-40	-0.231122009652169	0.126	0.249	1.11160243333322e-35
Deaf1	5.74750131454897e-40	-0.626223244803436	0.06	0.154	1.30077449750872e-35
Ncoa2	6.05783612995932e-40	-0.222531114598093	0.236	0.388	1.37100947293239e-35
B4galt3	6.20401240422337e-40	-0.2410274435978	0.15	0.281	1.40409208732383e-35
Usp34	6.29043120564306e-40	-0.175526671177628	0.476	0.695	1.42365039046114e-35
Mgat5	6.4852126977664e-40	-0.275084249283026	0.378	0.567	1.46773333775849e-35
Dlst	6.67573093119993e-40	-0.559647300592142	0.125	0.243	1.51085142434917e-35
Pnn	6.87853081156576e-40	-0.192560941020337	0.191	0.334	1.55674909327356e-35
Phactr4	7.25124936177227e-40	-0.266125819886195	0.16	0.291	1.6411027555563e-35
Cep170	7.35964276392038e-40	-0.297273718439511	0.206	0.351	1.66563435033046e-35
Xrn1	7.71397079127425e-40	-0.218500927922315	0.182	0.319	1.74582586948119e-35
Ndel1	8.97046242297218e-40	-0.474322439388994	0.121	0.238	2.03019505556706e-35
Spopl	1.01010524413203e-39	-0.578178045883496	0.101	0.209	2.28607018851961e-35
Mapk6	1.05664437156645e-39	-0.278414423660437	0.225	0.373	2.39139754172919e-35
Eef1g	1.06628510550742e-39	-0.390667918042408	0.143	0.267	2.4132164507844e-35
Tmem39a	1.13234219534866e-39	-0.491737835766275	0.099	0.207	2.56271685651308e-35
Kirrel	1.41503056748042e-39	-0.44950837483205	0.184	0.318	3.20249718032169e-35
Hnrnpll	1.47946541417219e-39	-0.52672394119449	0.095	0.202	3.34832612535449e-35
Sf3b3	1.58511213741812e-39	-0.1982089849183	0.24	0.395	3.5874257894047e-35
Sdf2	1.6206676864194e-39	-0.819018255525229	0.045	0.131	3.66789510790438e-35
Clk3	1.66454450512688e-39	-0.321769991433511	0.112	0.229	3.76719712400315e-35
Socs5	1.66665568850708e-39	-0.518782384938115	0.148	0.273	3.77197515422922e-35
Adamts2	1.67354628075884e-39	-1.17159282006904	0.041	0.124	3.78756994261341e-35
Tns4	1.72576188098025e-39	-0.416288937185877	0.226	0.368	3.9057442890345e-35
Arl5a	1.80172524945652e-39	-0.50129714301001	0.097	0.206	4.07766458457e-35
Gbp6	1.85966623977053e-39	2.47609581231701	0.109	0.042	4.20879663384866e-35
Gmeb1	1.87482153329795e-39	-0.605453370658895	0.104	0.215	4.24309609415992e-35
Slc20a2	1.99063652753387e-39	-0.355217529170997	0.199	0.339	4.50520858911466e-35
Ankrd10	2.15737000360848e-39	-0.286295724318053	0.2	0.342	4.88255979216671e-35
Samd1	2.1855315081983e-39	-0.757499210844598	0.061	0.154	4.94629490935439e-35
Cnn3	2.31765755174735e-39	-0.334268724803285	0.155	0.281	5.2453225711146e-35
Noc2l	2.36009398478672e-39	-0.577859321738868	0.083	0.187	5.34136470636931e-35
Parva	2.43033610286489e-39	-0.282727037557055	0.294	0.462	5.50033666800382e-35
Eftud2	2.60784528685288e-39	-0.951718797103594	0.049	0.136	5.90207545320544e-35
Vkorc1l1	2.65438383641895e-39	-0.391006022593168	0.125	0.242	6.00740149858338e-35
Becn1	2.8348513058916e-39	-0.355486340996728	0.143	0.268	6.41583547549388e-35
Rac1	3.14751080694163e-39	-0.367645830402236	0.133	0.253	7.12344645827029e-35
Nek9	3.39646688276345e-39	-0.495695651384139	0.095	0.202	7.68688384907024e-35
Aatf	3.43917092096112e-39	-0.490550093295986	0.101	0.21	7.7835316283192e-35
Tpi1	3.47618324719324e-39	-0.62418068686439	0.054	0.144	7.86729792504775e-35
Ap1ar	3.55771258639223e-39	-0.705416416897225	0.077	0.176	8.0518151255229e-35
Hes1	3.57416904643005e-39	-0.332067210286089	0.152	0.282	8.0890593858805e-35
Ppp6r3	3.81591233206867e-39	-0.328160501076938	0.162	0.291	8.6361727899378e-35
B4galnt1	4.07324062887935e-39	-0.191332568410605	0.094	0.204	9.21855819127974e-35
Uso1	4.20038415844064e-39	-0.287230675646067	0.164	0.296	9.50630942738285e-35
Enox2	4.92745067978416e-39	-0.460686575793182	0.111	0.223	1.11518063784875e-34
Vps8	4.99812606343335e-39	-0.601269068528057	0.06	0.153	1.13117589067623e-34
Rasal2	5.04970346676851e-39	-0.143563898831144	0.272	0.437	1.14284888859905e-34
Serpinh1	5.27114236599605e-39	-0.388189380060548	0.066	0.163	1.19296494027223e-34
Azi2	5.51208116767942e-39	-0.341630311261342	0.106	0.22	1.24749420986921e-34
Dot1l	5.72584121388103e-39	-0.51214602717096	0.095	0.202	1.29587238352555e-34
Atp13a1	5.78029553542133e-39	-0.5293498390398	0.076	0.176	1.30819648557656e-34
R3hdm1	6.01522590157116e-39	-0.231938864015617	0.183	0.32	1.36136592604359e-34
Prickle1	6.37016426644775e-39	-0.418116071596924	0.214	0.353	1.44169557678246e-34
Cd2ap	7.43225850470298e-39	-0.261729037282587	0.196	0.334	1.68206874478438e-34
Med15	7.89578407334142e-39	-0.315071224682538	0.166	0.295	1.78697385147863e-34
Mfsd14a	8.03873855167163e-39	-0.773588984469971	0.054	0.142	1.81932730901432e-34
Emp1	8.36268932400571e-39	-0.36921606051025	0.203	0.341	1.89264384780897e-34
Sh3glb1	8.93246806199741e-39	-0.332486897640443	0.111	0.223	2.02159617179125e-34
Atxn10	9.73196052824063e-39	-0.639606381761672	0.131	0.247	2.20253730675142e-34
Kmt2b	1.04068074331395e-38	-0.4218277657711	0.121	0.236	2.35526865826812e-34
Rapgef6	1.07348508662445e-38	-0.274147690538749	0.205	0.346	2.42951144804845e-34
Rela	1.10581131618399e-38	-0.522893432372681	0.088	0.192	2.5026721707876e-34
Arhgef40	1.22263593254897e-38	-0.613892631870726	0.092	0.197	2.76706964254483e-34
Ap3b1	1.25915455230734e-38	-0.233184004858502	0.294	0.462	2.84971858278197e-34
Glyr1	1.37890167930556e-38	-0.250581215189428	0.17	0.302	3.12073028060433e-34
Tbce	1.40966619402334e-38	-0.488483067792238	0.087	0.19	3.19035653031363e-34
Avl9	1.50063167202005e-38	-0.788235920539629	0.067	0.161	3.39622960011578e-34
Mindy3	1.51430020031246e-38	-0.381432746208975	0.219	0.363	3.42716421334715e-34
Fbxl19	1.53831456188144e-38	-0.602495108156691	0.05	0.138	3.48151351645007e-34
Rnps1	1.56830998664234e-38	-0.322873259499065	0.106	0.218	3.54939916176894e-34
Nradd	1.61617813306475e-38	-0.772525721835408	0.061	0.153	3.65773435075214e-34
Stk19	1.6189147418251e-38	-0.610813019974937	0.055	0.145	3.66392784369857e-34
Tmem132a	1.68846093098241e-38	-0.364649737153081	0.09	0.196	3.82132477899939e-34
Ptpn9	1.83600645746998e-38	-0.239978560127546	0.163	0.291	4.15524981454606e-34
Atp6v1g1	1.84910310845011e-38	-1.33660967138651	0.042	0.123	4.18489015504429e-34
Ulbp1	1.88841348617523e-38	-0.455753450386583	0.081	0.183	4.27385740191178e-34
Nfya	1.88899722244399e-38	-0.84416402168362	0.038	0.119	4.27517851383523e-34
H13	1.94758069520491e-38	-0.296440614890471	0.139	0.261	4.40776462938775e-34
Dars	1.98454941492317e-38	-0.679516312753507	0.07	0.165	4.49143223585411e-34
Babam2	2.22005497148872e-38	-0.517786681945867	0.15	0.272	5.02442841147326e-34
Kdm6a	2.33899733010978e-38	-0.366917633360586	0.173	0.301	5.29361875750447e-34
Ctsa	2.51880107829947e-38	-0.662851614932236	0.052	0.14	5.70055060040737e-34
Pgm1	2.60667077799629e-38	-0.800144419330788	0.07	0.165	5.89941730476121e-34
Ppip5k2	2.69171186150535e-38	-0.489194856843224	0.083	0.185	6.09188228495891e-34
R3hdm2	2.75223077266655e-38	-0.35650413444557	0.139	0.259	6.22884868469893e-34
Jpt1	2.90563843323154e-38	-0.775055690550039	0.055	0.144	6.57604090208961e-34
Ccdc97	2.92141088202208e-38	-1.0105719824074	0.034	0.112	6.61173710819237e-34
Rab1a	2.9400266842973e-38	-0.453280683426533	0.132	0.25	6.65386839190166e-34
Tnik	2.99764017498879e-38	-0.314759753117738	0.312	0.481	6.78425924403463e-34
Itga7	3.06576025114032e-38	-0.805919677738753	0.073	0.169	6.93842860038077e-34
Stim2	3.33858485960642e-38	-0.322517544697181	0.169	0.298	7.55588525426126e-34
Ehd2	3.62392785145597e-38	-0.526681074910628	0.055	0.144	8.20167351341514e-34
Micall1	3.6381069799194e-38	-0.620860168783968	0.078	0.177	8.23376371695359e-34
Mif	3.7757758859941e-38	-0.628101081049487	0.043	0.126	8.54533598518185e-34
Cept1	3.92461845287583e-38	-0.397510366834562	0.088	0.191	8.88219648254858e-34
Thoc6	3.97025295847848e-38	-0.741549012156934	0.063	0.155	8.9854764956285e-34
Ier2	4.2737836243754e-38	-0.722161176517653	0.065	0.158	9.67242709868642e-34
Vcp	4.32857437591242e-38	-0.248316438853737	0.158	0.287	9.79642952756499e-34
Preb	4.32972579908241e-38	-0.367085406319247	0.1	0.21	9.79903542848331e-34
Clptm1l	4.48871384214608e-38	-0.366104951741371	0.08	0.181	1.0158857167545e-33
Hmga2	5.65655147984293e-38	-0.312894982223447	0.618	0.844	1.28019073091805e-33
Kansl3	5.88407628188482e-38	-0.335349802390007	0.158	0.282	1.33168414411617e-33
Hbs1l	5.98240766443707e-38	-0.272673180055325	0.158	0.288	1.3539385026154e-33
Snhg3	6.17334838438763e-38	-0.689184531081243	0.028	0.101	1.39715220635461e-33
Pip5k1c	6.50332775531048e-38	-0.503056243449953	0.107	0.216	1.47183313758187e-33
Cyth2	6.75668836506881e-38	-0.800269154010415	0.052	0.139	1.52917371078237e-33
Arhgap10	6.78363287029792e-38	-0.265794989265008	0.34	0.518	1.53527179120582e-33
Slc6a6	6.84313757951864e-38	-0.503477037668372	0.136	0.253	1.54873889699666e-33
Pls3	8.047349347514e-38	-0.568749104749145	0.151	0.271	1.82127610432937e-33
Man1b1	8.68508691453444e-38	-0.413747598674756	0.068	0.162	1.96560887049744e-33
Ncoa5	9.17502855768709e-38	-0.565590697274325	0.097	0.202	2.07649246317574e-33
Morc3	9.23748864789028e-38	-0.216199723181076	0.166	0.295	2.09062843079053e-33
Fip1l1	9.75666757774752e-38	-0.219293494757279	0.174	0.304	2.20812900619582e-33
Cars2	1.07216811954092e-37	-0.843643919364675	0.049	0.134	2.42653088814501e-33
Nsmce2	1.23180581238965e-37	-0.283962104432166	0.224	0.368	2.78782291460025e-33
Eed	1.24209771377309e-37	-0.455361686896069	0.094	0.198	2.81111554581125e-33
Crtc2	1.33808294847958e-37	-0.663631241051786	0.07	0.165	3.02834932899897e-33
Rnpepl1	1.39101742386529e-37	-0.262953774525956	0.09	0.196	3.14815063369193e-33
Gja1	1.4186342458489e-37	-0.541767403432112	0.098	0.203	3.21065302520524e-33
Ccm2	1.48962650405808e-37	-0.637913536689823	0.105	0.211	3.37132270398425e-33
Secisbp2	1.53754313783868e-37	-0.614354972836698	0.075	0.172	3.47976762955649e-33
Prdm10	1.54212131942319e-37	-0.559864461283867	0.105	0.211	3.49012897011856e-33
Lamc2	1.79076591556777e-37	-0.30119977801008	0.537	0.738	4.05286142011297e-33
Dennd5a	1.8305410013088e-37	-0.292396182579653	0.151	0.273	4.14288039416209e-33
Ptcd3	1.84153811557552e-37	-0.559198696850496	0.113	0.223	4.16776906317053e-33
Ahcyl1	1.91651329620146e-37	-0.464168943090856	0.113	0.224	4.33745289196315e-33
Cers6	1.9413717164768e-37	2.04459033177938	0.143	0.067	4.39371246873029e-33
Litaf	1.96575676209181e-37	-0.253863808843443	0.23	0.378	4.44890070396618e-33
Ybx1	1.99269971797538e-37	-0.488542227399468	0.106	0.214	4.50987800172187e-33
St7	2.01905063446958e-37	-0.55198184742287	0.107	0.214	4.56951539593156e-33
Gm14636	2.12978681539338e-37	-0.479565167081063	0.17	0.295	4.82013352059829e-33
Ube2q2	2.13769901821799e-37	-0.327418292345123	0.182	0.313	4.83804041803096e-33
Ube3a	2.19471081868035e-37	-0.186439716190714	0.198	0.337	4.96706952483736e-33
Arid2	2.2925801636757e-37	-0.123565791004888	0.245	0.395	5.18856742643085e-33
Ubtf	2.54569751904908e-37	-0.456878730909092	0.076	0.174	5.76142262511188e-33
Nr1h2	2.74835358694298e-37	-0.930771386349344	0.035	0.112	6.22007383796935e-33
Elk4	2.83497363929357e-37	-0.607702548934752	0.075	0.171	6.4161123404492e-33
Porcn	2.86075518140678e-37	-0.915498015958162	0.069	0.161	6.47446112655982e-33
Gigyf2	2.94737705294478e-37	-0.249270958430252	0.253	0.405	6.67050374622462e-33
Kif1c	2.94962444689033e-37	-0.463497234611169	0.131	0.247	6.6755900482022e-33
Dnajc7	3.02470016364025e-37	-0.181757467809425	0.186	0.319	6.8455014103506e-33
4933439C10Rik	3.21013941615141e-37	-0.687003438114329	0.044	0.127	7.26518752663387e-33
B230219D22Rik	3.2824609796603e-37	-0.661393984093549	0.051	0.135	7.42886568916718e-33
Usp22	3.36281468036917e-37	-0.5166373210192	0.081	0.179	7.61072218461149e-33
Arid1a	3.41148895530363e-37	-0.156657220169347	0.326	0.497	7.72088180364318e-33
Gpat4	3.46306471308228e-37	-0.261990431277925	0.123	0.239	7.83760805864782e-33
Prr13	3.51355561956368e-37	-0.53035887435435	0.075	0.171	7.95187907819652e-33
Smg6	3.67039503503478e-37	-0.188150816886469	0.199	0.336	8.30683804329072e-33
Synpo	3.8508086508545e-37	-0.842113414223312	0.082	0.179	8.71515013861391e-33
Ints2	4.45346045544654e-37	-0.674619687193359	0.078	0.175	1.00790717027666e-32
Igf1r	4.46333004932933e-37	-0.198990139271631	0.437	0.652	1.01014085676421e-32
Ipo7	4.69418136089877e-37	-0.315972702895495	0.172	0.299	1.06238712559861e-32
Csnk1g2	4.7404237924608e-37	-0.287726448275417	0.137	0.256	1.07285271270973e-32
Pan2	4.80289884158545e-37	-0.341351418149345	0.07	0.165	1.08699206582762e-32
Cct8	5.67658214957215e-37	-0.342900824241529	0.126	0.241	1.28472407209117e-32
Fyttd1	5.85003125151526e-37	-0.386541846020939	0.161	0.284	1.32397907284293e-32
Tom1	5.9498242309454e-37	-0.878750951175762	0.031	0.104	1.34656421994756e-32
Mdm2	6.19514445888588e-37	-0.111534549106989	0.389	0.583	1.40208509393505e-32
Hipk1	6.57461314142185e-37	-0.406019019438208	0.135	0.25	1.48796644616659e-32
Trio	7.55070268327161e-37	-0.21982100251595	0.49	0.722	1.70887503127803e-32
Lamp2	7.56454018378709e-37	-0.25016295595872	0.166	0.291	1.71200673439469e-32
Ppp1r14b	7.61307047788944e-37	-0.47141834128448	0.065	0.157	1.72299011055594e-32
2410002F23Rik	7.71373357098373e-37	-0.505287956253932	0.07	0.165	1.74577218178504e-32
Nr1d2	8.09798208798174e-37	-0.56308947443969	0.064	0.155	1.83273530615203e-32
Prdm15	1.01188868002273e-36	-0.703601271020334	0.065	0.155	2.29010646062744e-32
Nsfl1c	1.0341731666106e-36	-0.47998257320782	0.089	0.19	2.3405407106731e-32
Lrba	1.04163706550342e-36	-0.211996227216968	0.23	0.375	2.35743300664734e-32
Kras	1.30942374012426e-36	-0.239280258658275	0.163	0.29	2.96348780864923e-32
Jak3	1.31986339114533e-36	-0.853317848452381	0.034	0.11	2.9871148268401e-32
Ep300	1.4344078554878e-36	-0.14986925677325	0.18	0.312	3.24635185853998e-32
Ddhd1	1.53529668172926e-36	-0.480004986833547	0.129	0.241	3.47468345008967e-32
Rps6kb1	1.59774029290075e-36	-0.363603437756477	0.145	0.264	3.61600583089299e-32
Gbe1	1.65215285524539e-36	-0.800731771129411	0.056	0.142	3.73915234199137e-32
Luzp1	1.81982439530909e-36	-0.158072302133746	0.279	0.442	4.11862657146352e-32
Clcn3	1.96638845992977e-36	-0.404231181392665	0.135	0.251	4.45033036251305e-32
Phkg2	2.02531061011498e-36	-0.253596618018574	0.084	0.185	4.58368297281221e-32
Gtpbp6	2.16955582298777e-36	-0.786125530864621	0.04	0.118	4.91013873858592e-32
Gas5	2.1709414004564e-36	-0.343609904324752	0.148	0.27	4.91327457751292e-32
Cct3	2.39577286051385e-36	-0.755233245936365	0.073	0.167	5.42211313791495e-32
Ppp4r3a	2.62078882510009e-36	-0.118986683905166	0.198	0.336	5.93136926896652e-32
Cdc42bpb	2.69198316347197e-36	-0.398651906256298	0.176	0.302	6.09249629556976e-32
Atad3a	2.84749143390788e-36	-0.157864600208234	0.098	0.204	6.44444261322031e-32
Npm1	2.85101705439509e-36	-0.241573723985114	0.163	0.29	6.45242179750697e-32
Eef2	2.86636582461091e-36	-0.209650651200481	0.11	0.221	6.48715913425942e-32
Ago3	2.90988357550903e-36	-0.547073967109308	0.107	0.212	6.58564850809203e-32
Dcun1d1	3.45248032004407e-36	-0.567714078978617	0.104	0.208	7.81365346032374e-32
Epb41l4a	3.59764224084952e-36	-0.271182094358615	0.28	0.44	8.14218391949064e-32
Sema3f	3.60071970084358e-36	-0.241776647827503	0.305	0.464	8.1491488269492e-32
Rab3gap1	3.85250396019216e-36	-0.365952097843181	0.134	0.249	8.71898696270689e-32
Mfsd11	3.99729393412188e-36	-0.596401990168104	0.065	0.155	9.04667563170464e-32
Ip6k2	4.04443107961133e-36	-0.256985797611586	0.13	0.246	9.15335641937635e-32
Eri3	4.05937194125839e-36	-0.292751148867925	0.171	0.298	9.18717057745598e-32
Tmed2	4.13138533008895e-36	-0.256409185726384	0.093	0.196	9.35015127905732e-32
P4ha2	4.13346526630415e-36	-0.881642169601296	0.04	0.118	9.35485859069956e-32
Uckl1	4.18927417345534e-36	-1.10572963515543	0.036	0.112	9.48116530936411e-32
Rps3a1	4.26827112445844e-36	-0.265632481158407	0.101	0.208	9.65995120887435e-32
Ptprn	4.77223688008154e-36	-1.16906114201305	0.047	0.127	1.08005265070005e-31
Eps15	4.85849036496423e-36	-0.204242108712587	0.189	0.319	1.09957353939871e-31
Kdm5a	4.86886358476022e-36	-0.146937204385255	0.225	0.367	1.10192120650293e-31
Gtf3c1	4.92789412751178e-36	-0.249415221119095	0.197	0.33	1.11528099893847e-31
Golga7	5.02774138360521e-36	-0.793535377447061	0.05	0.133	1.13787842993753e-31
Tgfa	5.1641682500138e-36	-0.271065152619412	0.203	0.342	1.16875455834312e-31
Gm4951	5.39057557716638e-36	2.2145299077596	0.13	0.059	1.2199950646243e-31
Arntl2	5.44865006418122e-36	-0.452906475488538	0.158	0.278	1.23313848252549e-31
Chtop	5.57523532054472e-36	-0.460013314409809	0.083	0.181	1.26178725774568e-31
Nav2	5.63026341377988e-36	-0.218845846039736	0.28	0.442	1.27424121580666e-31
Srpk1	5.69058600890508e-36	-0.132108734820811	0.203	0.341	1.2878934255354e-31
Aprt	5.79926736243766e-36	-0.700107184579414	0.049	0.132	1.31249018946689e-31
Psrc1	5.98654255329156e-36	-1.00156547459253	0.06	0.147	1.35487431066095e-31
Utp20	5.99129781963235e-36	-0.51688350702247	0.081	0.178	1.35595052253919e-31
Nr6a1	6.144301615896e-36	-0.191320320369692	0.346	0.529	1.39057834170958e-31
Myo5b	6.2738350257492e-36	-0.386223440752924	0.243	0.385	1.41989434302756e-31
E4f1	6.92546755214905e-36	-0.58060478599649	0.057	0.144	1.56737181640237e-31
Prpf39	7.276734519345e-36	-0.118650523752152	0.237	0.386	1.64687055641816e-31
Stam2	7.56056778694132e-36	-0.678587535394123	0.086	0.183	1.71110770154056e-31
Dcaf8	7.7738916660716e-36	-0.112539781695835	0.17	0.299	1.75938716186532e-31
Sp3	7.92829950883676e-36	-0.276925794710514	0.149	0.268	1.79433274483994e-31
Tars2	9.05496534549421e-36	-0.436309212591801	0.083	0.18	2.04931975699225e-31
Usf2	9.05761480899851e-36	-0.777335928279562	0.036	0.112	2.04991938357254e-31
Phrf1	9.92963367691577e-36	-0.438107071541301	0.114	0.223	2.24727469375958e-31
Sppl2b	1.06009809680169e-35	-0.999624559010181	0.034	0.108	2.39921401268158e-31
Rpl12	1.15705300604455e-35	-0.348931011178368	0.085	0.184	2.61864236328002e-31
Src	1.17464047884522e-35	-0.354649579229673	0.182	0.308	2.65844633172251e-31
Arhgap5	1.17484136452808e-35	-0.145484403329969	0.23	0.379	2.65890097619995e-31
Tnfrsf10b	1.25175105976215e-35	-0.751267780825654	0.069	0.16	2.83296299845371e-31
Wdr33	1.26686747164755e-35	-0.162967170737655	0.224	0.37	2.86717446183273e-31
Rbm26	1.34251589004709e-35	-0.157680825279501	0.275	0.431	3.03838196235457e-31
Ilk	1.39623332696261e-35	-0.639420250941743	0.036	0.111	3.15995526558178e-31
Eif4e	1.63238393602385e-35	-0.582497460911905	0.091	0.19	3.69441132400919e-31
Mpzl3	1.64169266975401e-35	-0.625899126512244	0.073	0.165	3.71547885018728e-31
Vars	1.71371555958602e-35	-0.880970001729355	0.052	0.135	3.87848105445507e-31
Pabpc4	1.75849351982818e-35	-0.35603230129692	0.091	0.192	3.97982253407513e-31
Akap10	1.77895066267986e-35	-0.296417744280925	0.125	0.236	4.02612113977706e-31
Senp3	1.82710722080452e-35	-0.589505384007885	0.048	0.13	4.1351090621248e-31
Tmtc4	1.83753450332886e-35	-0.960102794413275	0.06	0.145	4.15870808793388e-31
Ptpn3	1.97572630157135e-35	-0.32637940611639	0.16	0.282	4.47146376571627e-31
Atp13a3	2.5997487435259e-35	-0.14864704234616	0.381	0.574	5.88375135634782e-31
BC003965	2.73722515066234e-35	-0.768180914397757	0.056	0.14	6.19488796097902e-31
Ptpn2	2.73878372703293e-35	-0.146367291099299	0.098	0.203	6.19841533102092e-31
Rbm3	2.97647676625364e-35	-0.103993146837108	0.117	0.229	6.73636221738524e-31
Otud7b	3.27120358805456e-35	-0.279517869072122	0.235	0.377	7.40338796048508e-31
Pias1	3.33732556784411e-35	-0.208757702018792	0.169	0.296	7.55303522514478e-31
Erp29	3.49524102566907e-35	-0.268117160000855	0.118	0.229	7.91042948929424e-31
Slc5a3	3.49662031500883e-35	-0.60911410336672	0.046	0.126	7.91355109692799e-31
Capn2	3.60843271935403e-35	-0.214987031736483	0.196	0.327	8.16660493044203e-31
Rragc	4.28881188232333e-35	-0.795203043923676	0.046	0.125	9.70643905207415e-31
Lman2l	4.77555558556255e-35	-0.306766765258941	0.089	0.187	1.08080374012452e-30
Osbpl8	4.91906626944012e-35	-0.377175888194876	0.132	0.244	1.11328307809969e-30
Dsg2	5.04203911947514e-35	-0.603766846417715	0.104	0.207	1.14111429351961e-30
Srsf4	5.40933147039211e-35	-0.231048278613487	0.174	0.3	1.22423989837914e-30
Sh3kbp1	5.4547190883178e-35	-0.468498658054206	0.237	0.369	1.23451202406808e-30
Rybp	5.98664665463728e-35	-0.565216675042175	0.102	0.203	1.35489787087751e-30
Phlpp1	6.44290985553478e-35	-0.226214597882467	0.268	0.421	1.45815935850463e-30
Dok2	6.85856730802674e-35	-1.00168775262736	0.041	0.117	1.55223095315261e-30
Mgat4a	6.91722181800271e-35	-0.298432562685401	0.102	0.206	1.56550564185037e-30
Anxa11	7.20139521922327e-35	-0.688608995126318	0.1	0.2	1.62981976601461e-30
Pdk4	7.33105350292919e-35	-1.34156433807161	0.04	0.116	1.65916402878293e-30
Apbb1ip	7.49671656763981e-35	-0.455733225739546	0.129	0.238	1.69665689358824e-30
Tsc22d1	7.53953952903575e-35	-0.290761165245317	0.176	0.299	1.70634858621137e-30
Ube2w	7.92984575460391e-35	-0.363458526633797	0.138	0.252	1.79468269118196e-30
Uspl1	8.08155455990742e-35	-0.227707629326923	0.088	0.188	1.82901742799825e-30
Ddx3x	8.19664952670477e-35	-0.144285777121997	0.148	0.268	1.85506572088382e-30
Mex3c	8.23161108577006e-35	-0.704930302287636	0.075	0.165	1.86297822093148e-30
Serpine1	9.62065098983431e-35	-0.481992148545238	0.078	0.173	2.1773457320193e-30
Amotl1	9.71034741588603e-35	-0.225419049596467	0.214	0.35	2.19764582716333e-30
Cpsf6	1.01888850766447e-34	-0.10374470911431	0.154	0.275	2.30594847054622e-30
Egfr	1.03663739249682e-34	-0.394480184399015	0.188	0.315	2.3461177466988e-30
Rhou	1.03683159530604e-34	-0.72267788881164	0.047	0.126	2.34655726649663e-30
Vapa	1.0403947982224e-34	-0.34448697379745	0.148	0.261	2.35462150733694e-30
Kansl1l	1.05447404817668e-34	-0.370769950798484	0.097	0.198	2.38648566583346e-30
Csnk2a2	1.14617793707614e-34	-0.509563776688386	0.147	0.261	2.59402990719073e-30
Plekha5	1.17866594071207e-34	-0.221700596494932	0.272	0.426	2.66755675701956e-30
Elf2	1.23924671102796e-34	-0.239359822751143	0.169	0.292	2.80466315639849e-30
Vav3	1.32350119164156e-34	-0.204143411934776	0.363	0.545	2.99534789692318e-30
Usp48	1.39476176271558e-34	-0.152267457342873	0.189	0.321	3.1566248213779e-30
Snrpb	1.4023532141371e-34	-1.06539012348638	0.035	0.107	3.17380579423509e-30
Relch	1.40524959348041e-34	-0.192474923624431	0.166	0.288	3.18036087996486e-30
Esyt1	1.51744747129832e-34	-0.849110295568041	0.07	0.157	3.43428711704236e-30
Arhgap22	1.5622981821066e-34	-0.649742892690928	0.111	0.214	3.53579324574365e-30
N4bp2l2	1.64928794985059e-34	-0.191537112387588	0.166	0.29	3.73266848810186e-30
Fbrsl1	1.80306923200934e-34	-0.299386869970215	0.146	0.262	4.08070628588355e-30
Pxdn	1.86128550986912e-34	-0.632050459909701	0.122	0.228	4.21246136593579e-30
Atxn7l1	2.01629195931154e-34	-0.275672663703421	0.25	0.395	4.56327196231387e-30
Rasa4	2.06279328531788e-34	-0.396704201372279	0.186	0.312	4.66851376333143e-30
Micu2	2.1170840350554e-34	-0.634667926243503	0.084	0.178	4.79138458813739e-30
Plaa	2.15602596693726e-34	-0.301267442589594	0.146	0.261	4.8795179683724e-30
Rapgef2	2.24057023061011e-34	-0.219340235533835	0.208	0.342	5.07085854591679e-30
Fgfr1op	2.27004628341343e-34	-0.472859237103639	0.092	0.19	5.13756874862127e-30
Rsrc1	2.32411428094267e-34	-0.218362823232844	0.198	0.328	5.25993544062945e-30
Dnm1l	2.3617226547519e-34	-0.162997033328741	0.159	0.28	5.3450507122345e-30
Yes1	2.38658447545875e-34	-0.459482175759462	0.103	0.203	5.40131798485824e-30
Atp6v0a2	2.40802616094969e-34	-0.296966886995436	0.12	0.228	5.44984480746134e-30
Bcl2l2	2.45862230913818e-34	-1.00258671353586	0.034	0.106	5.56435401004153e-30
Magt1	2.47904187574652e-34	-0.244134592903669	0.109	0.214	5.61056757318953e-30
Vps54	2.49453494665212e-34	-0.166354998271983	0.204	0.338	5.64563149126308e-30
Bag6	2.69801036865075e-34	-0.581993765548524	0.046	0.126	6.10613706633039e-30
Kmt5c	2.77921572590028e-34	-0.26024081482725	0.124	0.235	6.28992103085752e-30
Bmpr1a	2.80109634513205e-34	-0.284247793352337	0.193	0.32	6.33944124830285e-30
Eif3b	2.87700258792646e-34	-0.327060227789679	0.102	0.205	6.51123225699516e-30
Prkcsh	2.88416598653777e-34	-0.900902092759201	0.041	0.116	6.52744446073228e-30
Hacd2	2.89581885994321e-34	-0.581847542019003	0.098	0.197	6.55381724382347e-30
Ubap2l	3.07962919727878e-34	-0.199165962698448	0.212	0.346	6.96981679928133e-30
Usp32	3.08424513817263e-34	-0.20367898050896	0.191	0.319	6.9802635967123e-30
Golga5	3.11258053419672e-34	-0.640829652943399	0.066	0.153	7.04439226499402e-30
Ap1g1	3.3533016048647e-34	-0.103755291490574	0.206	0.345	7.58919219212979e-30
Sbf2	3.46158792289291e-34	-0.229129455179354	0.2	0.332	7.83426578709123e-30
Ocrl	3.69976306354555e-34	-0.461100090481757	0.126	0.234	8.3733037654163e-30
Rad23b	4.13802079312886e-34	-0.296795987106896	0.153	0.269	9.36516865900925e-30
Ssh2	4.17936541857366e-34	-0.121338894320598	0.269	0.42	9.4587398153159e-30
Socs2	4.51409982925544e-34	-0.617110422967691	0.088	0.183	1.02163107335709e-29
Prkar1a	4.62285976482998e-34	-0.332572242044597	0.104	0.205	1.04624562197632e-29
Nploc4	4.69912438167725e-34	-0.506532536602643	0.108	0.21	1.06350583006119e-29
Brd2	4.82486751543922e-34	-0.107272758881972	0.128	0.241	1.0919640160942e-29
Sap130	4.83985072777858e-34	-0.395947218114437	0.094	0.192	1.09535501671085e-29
Tstd2	5.16104266308259e-34	-0.683872449457496	0.074	0.163	1.16804717550885e-29
Fmr1	5.5619417034419e-34	-0.359983276177268	0.089	0.186	1.25877864632297e-29
Hivep2	5.88375955134928e-34	-0.184656984321153	0.352	0.53	1.33161246166137e-29
Ablim1	6.3643824806238e-34	-0.577522477818111	0.107	0.209	1.44038704301478e-29
Has2	7.21046313464359e-34	-0.281281525470771	0.289	0.447	1.63187201663254e-29
Oaz1	7.3011426799022e-34	-0.592941221795694	0.051	0.131	1.65239461131547e-29
Cisd2	7.31420433337918e-34	-0.473063743576301	0.066	0.153	1.65535072473038e-29
Pibf1	7.66322374011698e-34	-0.399364425853728	0.096	0.194	1.73434079686327e-29
Rae1	7.89683805555429e-34	-0.48236062085096	0.072	0.162	1.78721238873305e-29
Mpzl1	8.22373090074768e-34	-0.320489807969616	0.15	0.266	1.86119477745721e-29
Gmcl1	8.69695019729038e-34	-0.731677947913578	0.074	0.163	1.96829376865076e-29
Hgs	9.91356017808035e-34	-0.818374299048764	0.054	0.135	2.24363693950315e-29
Suco	1.00894787492104e-33	-0.332653818881361	0.118	0.225	2.2834508305213e-29
Actr3	1.05370064350356e-33	-0.194574167870164	0.218	0.355	2.38473529637726e-29
Fto	1.108420940009e-33	-0.2294290209095	0.241	0.382	2.50857827142836e-29
Ccnt1	1.11846683610608e-33	-0.274563755384196	0.159	0.276	2.53131414347529e-29
Lurap1l	1.14779746791273e-33	-1.04129252435784	0.052	0.131	2.59769522938009e-29
Zfp263	1.15637007366223e-33	-0.51505484075751	0.074	0.163	2.61709675071236e-29
Smc6	1.16632048199022e-33	-0.404064751130098	0.137	0.248	2.63961651484026e-29
Senp5	1.20314824552992e-33	-0.287167480667836	0.135	0.246	2.72296510928331e-29
Arhgef11	1.23911713513533e-33	-0.37158068520503	0.103	0.204	2.80436990023827e-29
Atxn2	1.24606843737607e-33	-0.18974814698364	0.296	0.456	2.82010208746952e-29
Gns	1.33277912272931e-33	-0.283243458762797	0.089	0.186	3.01634571056098e-29
Hs2st1	1.35602081334304e-33	-0.283919747956218	0.209	0.343	3.06894630475797e-29
Cyld	1.36923576594014e-33	-0.248644380607125	0.111	0.215	3.09885438547573e-29
1810030O07Rik	1.39329995111124e-33	-0.576192456632356	0.085	0.178	3.15331644935496e-29
Lpgat1	1.48452410292641e-33	-0.190531908414624	0.173	0.294	3.35977494974305e-29
Nr2f6	1.52947468336516e-33	-0.432642627031499	0.052	0.132	3.46150710339203e-29
Homer3	1.54374772275239e-33	-1.32615612396258	0.032	0.101	3.49380984613321e-29
Arpc5	1.57097932211915e-33	-0.135861520355785	0.119	0.228	3.55544040182006e-29
Cenpc1	1.62678288847234e-33	-0.372740255745329	0.089	0.184	3.68173503319059e-29
Zfp131	1.72776890743571e-33	-0.486229778661576	0.111	0.214	3.9102865913085e-29
Atg16l1	1.75749706405345e-33	-0.300918767096969	0.113	0.217	3.97756735536578e-29
Casc3	1.85060225146295e-33	-0.265236874828163	0.121	0.229	4.18828301551096e-29
Elavl1	1.86136637141833e-33	-0.429202568999198	0.124	0.23	4.21264437179396e-29
Ppm1b	1.931421388663e-33	-0.109192925515134	0.153	0.269	4.3711928868221e-29
Sgms2	1.96210670768412e-33	-0.509475440569409	0.094	0.191	4.4406399008307e-29
Cdc73	1.98643552000083e-33	-0.171143288002158	0.172	0.295	4.49570086886589e-29
Arfrp1	1.99600814920216e-33	-0.574576247069437	0.045	0.123	4.51736564327433e-29
Mtmr2	2.09625841836081e-33	-0.646557463766667	0.093	0.189	4.74425205243419e-29
Ttll4	2.26757504446706e-33	-0.182816951991243	0.145	0.259	5.13197584063785e-29
Atp1b3	2.36649774345417e-33	-0.35191641828573	0.094	0.191	5.35585769298548e-29
Ptov1	2.56755641627427e-33	-0.894942314750112	0.032	0.101	5.81089368131194e-29
Lmbr1l	2.75558575855288e-33	-0.208194813811178	0.092	0.191	6.23644168875687e-29
Ahsa2	2.78355056786704e-33	-0.58309177518454	0.05	0.129	6.2997316451967e-29
Esco1	2.82818621351552e-33	-0.343992179675401	0.087	0.181	6.40075103842834e-29
Stap2	2.96514955796426e-33	-0.737500715212787	0.033	0.103	6.71072647958472e-29
Evi5	3.22541659086504e-33	-0.267104963555872	0.126	0.233	7.29976282844575e-29
Tcp1	3.30199384463522e-33	-0.510736127331432	0.086	0.181	7.47307246917843e-29
Sirt2	3.52967490921499e-33	-1.27097464378742	0.034	0.103	7.98836025453537e-29
Hmgxb3	3.53548518388324e-33	-0.582061130764858	0.078	0.168	8.00151006816454e-29
Ank	3.75691947350944e-33	-0.630421974935366	0.091	0.185	8.50266015244656e-29
Hk2	3.80151263416738e-33	-0.695691009928618	0.09	0.183	8.60358339364762e-29
Trim26	3.9012641843677e-33	-0.421817270544222	0.071	0.16	8.82934110206098e-29
Rgs12	4.35940877002033e-33	-0.245439780913188	0.228	0.365	9.86621392831002e-29
Nsmf	4.49743881161505e-33	-0.237383936805787	0.088	0.184	1.01786035184472e-28
Rdh10	4.5093869253676e-33	-0.7985680885061	0.04	0.114	1.0205644489492e-28
Rgs16	4.71456244187141e-33	-0.514526282768384	0.125	0.231	1.06699977184434e-28
Sem1	4.76645405914627e-33	-0.589266856589554	0.07	0.156	1.07874388266598e-28
Pld2	4.81525668987189e-33	-0.848610258860015	0.048	0.125	1.08978889405181e-28
Eea1	5.05274270867424e-33	-0.283112907351897	0.174	0.294	1.14353672982715e-28
Socs6	5.18190274008052e-33	-0.386259556539376	0.139	0.247	1.17276822813502e-28
Wls	5.8399000062617e-33	-0.279546948724	0.193	0.316	1.32168616941715e-28
Zfp322a	6.53255101685438e-33	-0.543554222808347	0.065	0.15	1.47844694613448e-28
Reep3	6.83645341476691e-33	-0.566532960512375	0.086	0.178	1.54722613683005e-28
Fnbp4	6.96059499074721e-33	-0.138830699714126	0.26	0.406	1.57532185830591e-28
Rps2	6.96754955756854e-33	-0.44277206815558	0.086	0.18	1.57689581586891e-28
Dock4	7.07324388729333e-33	-0.184227327440822	0.232	0.371	1.60081655657223e-28
Bnip2	7.14947729874749e-33	-0.238547127759542	0.114	0.218	1.61806970225253e-28
Klhl28	7.20587764112053e-33	-0.780743650724308	0.057	0.138	1.6308342277384e-28
Lrp6	8.20462023418352e-33	-0.13256560155559	0.184	0.31	1.85686965140041e-28
Metap1d	8.28414511106951e-33	-0.433325257263587	0.05	0.129	1.87486772153725e-28
Anapc2	9.42875450828578e-33	-0.818549175171148	0.06	0.141	2.13391572031524e-28
Trappc6b	9.83783010955799e-33	-0.553112475675619	0.06	0.143	2.22649771039516e-28
Cep120	1.01306395278306e-32	-0.571168738613078	0.099	0.195	2.29276633793862e-28
Thbs1	1.01441278879994e-32	-0.410214106788357	0.073	0.162	2.29581902361201e-28
Spint2	1.08102811714235e-32	-0.167419706795407	0.167	0.286	2.44658283471656e-28
Ywhab	1.09766198777456e-32	-0.341043585876534	0.084	0.176	2.48422861073138e-28
Trabd2b	1.10845141206882e-32	-0.783885563009477	0.105	0.201	2.50864723579415e-28
Pus7	1.1290250380066e-32	-0.519461933264529	0.076	0.164	2.55520946601653e-28
Cep164	1.34909892291874e-32	-0.351810134385546	0.133	0.24	3.05328068234969e-28
Rsbn1l	1.36324838258312e-32	-0.322861497022175	0.103	0.202	3.08530373946211e-28
Fkbp8	1.46450415590352e-32	-0.846878818369172	0.041	0.114	3.31446580564084e-28
Pam	1.47072081524452e-32	-0.218890248366499	0.165	0.285	3.32853534906141e-28
Cdkn2a	1.48196953740704e-32	-0.624449411244386	0.074	0.161	3.35399345705962e-28
Inf2	1.5302195992614e-32	-0.385338902810989	0.124	0.23	3.46319299704839e-28
Rnf14	1.56170712480161e-32	-0.555412429887708	0.09	0.183	3.534455564851e-28
Dusp5	1.67220389351178e-32	-0.232220401968332	0.3	0.455	3.78453185179586e-28
Wipf2	1.69235562191083e-32	-0.455776471126058	0.091	0.184	3.83013924350859e-28
Faf1	1.71426906415587e-32	-0.237594476618317	0.206	0.336	3.87973374599756e-28
Dhx30	1.72078149910705e-32	-0.622722901026856	0.072	0.159	3.89447268877907e-28
Tbck	1.72405483463158e-32	-0.426492294256342	0.089	0.182	3.9018809017382e-28
Traf3ip2	1.8706882337569e-32	-0.576018915053437	0.073	0.161	4.23374161063863e-28
Pacs2	1.87923174365457e-32	-0.796370033896298	0.053	0.131	4.25307728223902e-28
Inppl1	1.95274054900064e-32	-0.462129315146327	0.102	0.2	4.41944241049825e-28
Smarca4	1.98946383613966e-32	-0.262571005238699	0.153	0.266	4.50255455395127e-28
Nr2c2	1.99448205204097e-32	-0.294143583831127	0.142	0.254	4.51391178017913e-28
Col4a1	2.08568277753979e-32	-0.330539218312341	0.114	0.217	4.72031726212805e-28
Anapc1	2.19008803305417e-32	-0.316626346578864	0.115	0.216	4.95660723640819e-28
Tdrd7	2.30898985654408e-32	-0.508814786994868	0.129	0.232	5.22570584333057e-28
Nt5c2	2.39540257200269e-32	-0.354537276093822	0.128	0.233	5.4212751009565e-28
Ypel3	2.39568818989057e-32	-0.576248720587761	0.07	0.155	5.42192151136033e-28
Ankrd17	2.48755023113854e-32	-0.122991488039841	0.426	0.625	5.62982368311274e-28
G930009F23Rik	2.49814877968649e-32	-0.59061463719926	0.081	0.17	5.65381031818646e-28
Inava	2.55908451772915e-32	-0.325284770452705	0.184	0.305	5.79172008052462e-28
Strn	2.67466706318216e-32	-0.344372725006583	0.089	0.182	6.05330649739385e-28
Epc1	2.68670513144025e-32	-0.311188992942746	0.111	0.212	6.08055105347557e-28
Ralgapb	2.69393897703347e-32	-0.267338511541259	0.13	0.237	6.09692269282214e-28
Amn1	2.76330643937245e-32	-0.208975948845496	0.083	0.176	6.25391513358773e-28
Tada1	3.04305948356196e-32	-0.735889794933643	0.045	0.119	6.88705222319743e-28
Mfhas1	3.12803186028646e-32	-0.430876007932487	0.137	0.244	7.07936170620032e-28
Zmym4	3.29207518541459e-32	-0.16240344793308	0.194	0.32	7.4506245596303e-28
Tgs1	3.334288340575e-32	-0.476091677546755	0.09	0.182	7.54616137238934e-28
Msantd2	3.50564866217833e-32	-0.295182756902585	0.181	0.302	7.933984052242e-28
Tnfaip1	3.50777494938084e-32	-0.827232282511726	0.053	0.131	7.93879626543871e-28
Sipa1l1	3.51544849766498e-32	-0.28795668289306	0.215	0.344	7.95616303991539e-28
Sptan1	3.54367524981156e-32	-0.120051851973688	0.236	0.373	8.02004582537353e-28
Pgd	3.86183967448458e-32	-0.324026491033714	0.063	0.147	8.74011555129349e-28
Nacc1	4.05780147550496e-32	-0.982845261370363	0.036	0.105	9.18361629936282e-28
AW549877	4.18307447928982e-32	-0.379852188051453	0.073	0.159	9.46713416152871e-28
Ercc6	4.69643451448928e-32	-0.44981367961799	0.073	0.159	1.06289705931921e-27
Polb	4.7298427043974e-32	-0.510059067634678	0.072	0.158	1.07045800085922e-27
Cdk7	4.73713849041625e-32	-0.447072046109736	0.094	0.188	1.07210918315101e-27
Sh3tc2	4.7782348298136e-32	-1.08451855810923	0.037	0.106	1.08141010668341e-27
Stag2	4.810889658962e-32	-0.296626585883667	0.174	0.291	1.08880054761628e-27
Ube4b	5.04856544559067e-32	-0.174967248942698	0.178	0.3	1.14259133164608e-27
Txndc11	5.29500994404555e-32	-0.311426016527902	0.107	0.207	1.19836665053639e-27
Eif4enif1	5.4701720352855e-32	-0.16884140655495	0.159	0.274	1.23800933502581e-27
Tln1	5.88648196341271e-32	-0.218801823524201	0.145	0.257	1.33222859795956e-27
Capns1	5.88838997966027e-32	-0.28694346807266	0.066	0.152	1.33266042019671e-27
Klk8	6.12373466000705e-32	-0.780659447759327	0.068	0.151	1.3859236282528e-27
Jmjd1c	6.2988209640247e-32	-0.1031518456791	0.388	0.578	1.42554916057807e-27
Ube2j2	6.42597026763549e-32	-0.388293136272206	0.122	0.226	1.45432559097126e-27
Snhg17	6.57373178128471e-32	-1.10607619851039	0.038	0.109	1.48776697674035e-27
Prpsap1	6.62667154351003e-32	-0.632227380901207	0.054	0.132	1.49974830372719e-27
Vps11	6.69707429615296e-32	-0.669571828479842	0.043	0.116	1.51568185470534e-27
Ppil2	7.22810356031874e-32	-0.298639864734025	0.099	0.197	1.63586439777134e-27
Ctbp1	7.34916871446635e-32	-0.512657412246703	0.058	0.138	1.66326386345803e-27
Zwint	8.1348054001418e-32	-0.362376440089115	0.144	0.251	1.84106915816009e-27
Aven	8.15942701967823e-32	-1.04205600553924	0.042	0.113	1.84664152309358e-27
Togaram1	8.16284675057368e-32	-0.410047550287361	0.122	0.224	1.84741547658984e-27
Aig1	8.61114003894942e-32	-0.213047437861648	0.307	0.468	1.94887321361503e-27
Tcf7l2	8.63217176233258e-32	-0.112879268270534	0.293	0.445	1.95363311325111e-27
Rhoq	8.69470160403234e-32	-0.464826778580923	0.115	0.215	1.9677848670246e-27
Pdcd6	8.90318794939526e-32	-0.791456100715975	0.042	0.114	2.01496949670713e-27
Miip	9.04417562269552e-32	-0.708875523707399	0.05	0.126	2.04687782692845e-27
Jund	9.80149219994947e-32	-0.414657945600139	0.096	0.192	2.21827371469256e-27
Xbp1	1.02058544358728e-31	-0.485471370033976	0.06	0.141	2.30978897592674e-27
March8	1.05713120249905e-31	-0.549281517458808	0.069	0.153	2.39249933749585e-27
Pcnp	1.07816246372806e-31	-0.452947491841239	0.113	0.212	2.44009728790935e-27
Gm49797	1.0947101890338e-31	-0.41457600429986	0.17	0.284	2.4775480998213e-27
Tead1	1.11910632111735e-31	-0.207925330979062	0.484	0.703	2.53276142595278e-27
Bach2	1.22713342737245e-31	-0.865379545070456	0.124	0.225	2.77724837282932e-27
Dcaf12	1.23465049246846e-31	-0.258096690479076	0.084	0.174	2.79426099455462e-27
Puf60	1.25920643197483e-31	-0.654294036472262	0.047	0.121	2.84983599684543e-27
Capza2	1.25989010659199e-31	-0.333026127078313	0.121	0.223	2.85138328923899e-27
Cdk14	1.31985537793719e-31	-0.183267900921214	0.298	0.451	2.98709669134744e-27
Gtf2a1	1.42101557374852e-31	-0.672966986131598	0.058	0.137	3.21604244650764e-27
Nars2	1.44598427614603e-31	-0.694791028413068	0.077	0.163	3.2725516137737e-27
Chordc1	1.53894577175449e-31	-0.177273253163333	0.085	0.177	3.48294207063475e-27
Dok1	1.64809660780559e-31	-0.623918860708164	0.061	0.142	3.72997224278561e-27
Plekhs1	1.67021324443415e-31	-0.275709632455884	0.081	0.173	3.78002661480336e-27
Slc4a2	1.76825276023296e-31	-0.349753608672366	0.118	0.22	4.00190964695923e-27
Sox4	1.77010077471661e-31	-0.335889089392605	0.108	0.207	4.00609207333864e-27
Dcun1d5	1.82292970174695e-31	-0.388378219666884	0.098	0.192	4.1256545009937e-27
Pdcd10	1.97194579893262e-31	-0.52788153596743	0.09	0.182	4.4629077321443e-27
Mrtfb	2.10039717089404e-31	-0.207540032276715	0.193	0.317	4.75361887716738e-27
Nup98	2.13595426365171e-31	-0.325340358021122	0.15	0.26	4.83409168949655e-27
Rusc2	2.13655133400987e-31	-0.626542095912404	0.097	0.189	4.83544297913113e-27
Zdhhc13	2.4125126106872e-31	-0.554906111075339	0.069	0.152	5.45999854050728e-27
Csk	2.43214406415624e-31	-0.670347657519091	0.065	0.147	5.5044284459984e-27
Dock5	2.47638417938991e-31	-0.128986290225432	0.285	0.438	5.60455267479525e-27
Znhit1	2.62956391391665e-31	-0.447930818992595	0.044	0.117	5.95122904997616e-27
Edem3	2.73900751254259e-31	-0.765820055935649	0.05	0.125	6.1989218023864e-27
Usp33	2.84455088631596e-31	-0.219661670435293	0.162	0.278	6.43778756591029e-27
Zfp91	2.90833242633912e-31	-0.151317806316091	0.158	0.273	6.5821379472907e-27
Parp4	2.92943870745407e-31	-0.198616725177068	0.157	0.27	6.62990568271005e-27
Snx14	2.98937713741952e-31	-0.616921264883573	0.078	0.163	6.76555833740786e-27
Ctnnb1	3.04487954299188e-31	-0.420364184257291	0.159	0.27	6.89117138169923e-27
Tor1b	3.05028777004931e-31	-0.148117317364205	0.105	0.203	6.9034112811756e-27
Ube2q1	3.19768305580752e-31	-0.255254994142515	0.103	0.201	7.23699629190358e-27
Zfp579	3.24885554891556e-31	-0.437795113240253	0.042	0.114	7.35280987830569e-27
Cd9	3.57466124088223e-31	-0.271844266113715	0.21	0.333	8.09017332036467e-27
Plaur	3.58493700887117e-31	-0.717972493490331	0.061	0.14	8.11342943847722e-27
Ube4a	3.68644258923379e-31	-0.266548595482271	0.097	0.191	8.3431568679539e-27
Snx12	3.71479269801707e-31	-0.494046689685754	0.087	0.177	8.40731883415223e-27
Timm44	3.85209122677086e-31	-0.515141499637587	0.08	0.168	8.7180528644278e-27
Med12	3.91869755446386e-31	-0.612614142324985	0.055	0.133	8.8687963052626e-27
Zfp451	4.03999890494119e-31	-0.178165175463923	0.165	0.281	9.1433255216629e-27
Fbxw7	4.20888230888588e-31	-0.172037225341648	0.25	0.387	9.52554244147053e-27
Tulp4	4.65981611774547e-31	-0.13772425275065	0.337	0.502	1.05460958376815e-26
Ppcdc	4.83406569539175e-31	-0.52041370379567	0.06	0.14	1.09404574818106e-26
Ncln	4.87419683097662e-31	-0.203819350697143	0.048	0.124	1.10312822678663e-26
Rpl36al	4.88207054520446e-31	-0.569254253062273	0.042	0.114	1.10491020579067e-26
Mllt6	4.91130946728501e-31	-0.254615373384197	0.089	0.182	1.11152755863594e-26
Appl2	5.11554257056009e-31	-0.645634157725509	0.064	0.144	1.15774959456916e-26
Pcsk7	5.12635614205457e-31	-0.71584396792136	0.066	0.147	1.16019692206979e-26
Zdhhc18	5.1405524461401e-31	-0.290206319038361	0.134	0.24	1.16340982961043e-26
Pld1	5.25504140904217e-31	-0.569197152083608	0.076	0.161	1.18932097169442e-26
Usp24	5.26128131751902e-31	-0.221203941553094	0.2	0.323	1.1907331877809e-26
Eya3	5.58028492616334e-31	-0.196235411087273	0.134	0.24	1.26293008448929e-26
Elf4	5.70969855267195e-31	-0.383884998992818	0.115	0.214	1.29221897644072e-26
Ywhaz	6.23351140148829e-31	-0.113058851153882	0.174	0.293	1.41076830038483e-26
Gorasp2	6.4473583531594e-31	-0.326080935992849	0.08	0.168	1.45916614248704e-26
Scrib	6.58786001944802e-31	-0.36474541406679	0.077	0.164	1.49096447960147e-26
Ext1	6.72597777372987e-31	-0.189546691404569	0.595	0.826	1.52222328975054e-26
Nsd3	6.91823410768471e-31	-0.116022521479108	0.251	0.392	1.5657347432512e-26
Tarbp2	6.99745999709878e-31	-0.2084925117497	0.081	0.172	1.5836651465434e-26
Rabgap1l	7.04265158317317e-31	-0.192351508816503	0.27	0.416	1.59389290630375e-26
Ankrd13c	7.22996855731436e-31	-0.438011025253437	0.081	0.168	1.63628648389139e-26
Utrn	8.24338870437862e-31	-0.159023508915575	0.461	0.672	1.86564373157497e-26
Cyfip1	8.68577177683813e-31	-0.164985875630661	0.195	0.318	1.96576386853401e-26
Kat7	9.09878447900254e-31	-0.535458477668153	0.083	0.17	2.05923690328786e-26
Cdkal1	9.23714353324269e-31	-0.196398547815193	0.187	0.307	2.09055032444349e-26
Lamb1	9.26882788790269e-31	-0.142089254285178	0.198	0.325	2.09772112759014e-26
Lzts2	9.30451677188576e-31	-0.107405388284977	0.203	0.33	2.10579823581318e-26
Sestd1	9.92809875952226e-31	-0.16794001171939	0.241	0.377	2.24692731125508e-26
Xpo7	1.03409752023473e-30	-0.200682258208448	0.184	0.304	2.34036950779523e-26
Gdi2	1.0468030900437e-30	-0.181910575565666	0.137	0.244	2.3691247533869e-26
Cramp1l	1.20161966564957e-30	-0.491730175582303	0.106	0.2	2.71950562729811e-26
Selenow	1.20438408761392e-30	-0.219433122656991	0.058	0.138	2.72576206708783e-26
Mapk12	1.22668269830889e-30	-0.885565964155241	0.033	0.1	2.77622828281269e-26
Vta1	1.23430460935935e-30	-0.448079093404699	0.088	0.177	2.79347819190208e-26
Rnf11	1.25069482560939e-30	-0.346992226923749	0.157	0.268	2.83057252931917e-26
Tmem245	1.29686844881867e-30	-0.253375568966987	0.121	0.222	2.93507267336642e-26
Sept7	1.36533311044424e-30	-0.199986757661945	0.185	0.303	3.0900218955574e-26
Alkbh1	1.38185279012285e-30	-0.463259160815237	0.077	0.162	3.12740923460604e-26
Sema3e	1.40498114310403e-30	-0.655716304726418	0.083	0.17	3.17975332307305e-26
Pitpna	1.4378784616599e-30	-0.28269178493	0.154	0.264	3.2542065344287e-26
Ipo5	1.44375490938384e-30	-0.641763963765802	0.067	0.148	3.26750611091751e-26
Trappc8	1.44490916777757e-30	-0.190107673839456	0.11	0.209	3.27011842851419e-26
Rpl27a	1.50221216015312e-30	-0.286286960380423	0.074	0.161	3.39980656085854e-26
Ets2	1.51536992046991e-30	-0.517586755818534	0.063	0.144	3.4295852040075e-26
Ralbp1	1.55872156156583e-30	-0.242672767242563	0.114	0.213	3.52769863813579e-26
Fam114a2	1.57144147790312e-30	-0.616243219401083	0.072	0.155	3.55648635279035e-26
Zfp871	1.60496991871083e-30	-0.300040198226576	0.12	0.22	3.63236792002634e-26
Eml2	1.61868177757062e-30	-0.340310393075868	0.092	0.182	3.66340059899783e-26
Zhx2	1.65416563989172e-30	-0.742900822348073	0.074	0.157	3.74370767620294e-26
Brox	1.7707781567856e-30	-0.97918214524549	0.044	0.114	4.00762512443718e-26
Nup54	1.8829568566211e-30	-0.504594349543673	0.06	0.139	4.26150795790486e-26
Atl3	1.95133455430798e-30	-0.330835947973449	0.113	0.209	4.41626036330981e-26
Thap2	1.96197875150802e-30	-0.649750527956407	0.043	0.113	4.44035031041296e-26
Sec11a	1.99426669248703e-30	-0.503319508153183	0.097	0.188	4.51342437843664e-26
Atg3	2.21661787998641e-30	-0.801126435824262	0.051	0.125	5.01664958598525e-26
Rpl18a	2.34804500850062e-30	-0.223743193107822	0.059	0.139	5.3140954632386e-26
Tpp2	2.41118333840482e-30	-0.261736406027732	0.149	0.257	5.45699013147779e-26
Tdrd3	2.43008595920276e-30	-0.264508793931281	0.161	0.272	5.4997705428677e-26
Wbp1l	2.4307015961943e-30	-0.235226910794131	0.149	0.258	5.50116385250695e-26
Ahr	2.54077024565668e-30	-0.690506568908214	0.057	0.135	5.7502712199702e-26
Top3b	2.54537766999753e-30	-0.537455565279894	0.085	0.172	5.76069874273841e-26
Tlk2	2.59404046750228e-30	-0.155449522247761	0.185	0.306	5.87083238605115e-26
Gnl3	2.64173565031466e-30	-0.364024674991428	0.074	0.159	5.97877612379213e-26
Galnt1	2.89383822901291e-30	-0.119829669451756	0.234	0.366	6.54933467990202e-26
Smad4	2.94388299794369e-30	-0.179840282927633	0.156	0.27	6.66259600094615e-26
Aars	2.95662376619565e-30	-0.744862687244336	0.061	0.138	6.69143090765399e-26
Itga5	3.10053533927393e-30	-0.542348679334661	0.081	0.167	7.01713157984476e-26
Ppia	3.56049021018494e-30	-0.344452527950926	0.064	0.144	8.05810144369056e-26
Cntfr	3.57585645487768e-30	-0.810878397365818	0.049	0.121	8.09287832867917e-26
Ahctf1	3.58633630208801e-30	-0.361926943555859	0.117	0.214	8.11659631888558e-26
1810026B05Rik	3.58755400704529e-30	-0.423283316962599	0.094	0.183	8.11935222874491e-26
Klf3	3.7486964352786e-30	-0.373176380521703	0.133	0.233	8.48404977232252e-26
Lsm14a	4.01374534095824e-30	-0.29112829681966	0.121	0.221	9.08390845565669e-26
Sec62	4.16841616583537e-30	-0.171451738359208	0.114	0.213	9.43395946651862e-26
Cap1	4.17738108774989e-30	-0.337349689644428	0.13	0.233	9.45424887779554e-26
Sec63	4.23054356627093e-30	-0.101035573246417	0.232	0.365	9.57456619918437e-26
Lats2	4.23208957247036e-30	-0.603501939299616	0.081	0.166	9.57806512041492e-26
Ero1l	4.29779517730695e-30	-0.448650789371029	0.086	0.174	9.7267700452811e-26
Suds3	4.37256032970779e-30	-0.566668980915442	0.055	0.131	9.89597853819466e-26
Pstpip2	4.3837201136879e-30	-0.509569356281026	0.076	0.159	9.92123536129846e-26
Gdi1	4.3966526203219e-30	-0.605754250555586	0.062	0.14	9.95050421031253e-26
Crtc3	4.48280848450696e-30	-0.551945944084336	0.081	0.166	1.01454921621361e-25
Brd8	4.77791220778933e-30	-0.256833809374924	0.125	0.228	1.08133709086688e-25
Specc1	5.24016382476614e-30	-0.11673596009531	0.291	0.446	1.18595387682107e-25
Pten	5.47948469498447e-30	-0.259540294505369	0.164	0.275	1.24011697616889e-25
Eps8l2	5.5647648805749e-30	-0.180985606173209	0.126	0.228	1.25941758777171e-25
Dcaf15	5.81973364765406e-30	-0.523160738974983	0.045	0.116	1.31712211913707e-25
Shoc2	5.86683673311527e-30	-0.130677605289018	0.181	0.299	1.32778248943865e-25
Hmgcll1	5.91037919477635e-30	1.62721235966056	0.124	0.06	1.33763701936178e-25
Gbf1	6.13728845356788e-30	-0.136070914020241	0.135	0.24	1.38899112281148e-25
Ncs1	6.38026208768903e-30	-0.853327017267786	0.049	0.122	1.44398091568578e-25
Ppm1h	6.99611310689227e-30	-0.338376313811617	0.11	0.207	1.58336031835186e-25
Slc3a2	7.26094148706917e-30	-0.515550048515342	0.05	0.123	1.64329627735349e-25
Pkd2	7.42432697563765e-30	-0.209093244829146	0.178	0.293	1.68027368112631e-25
Rgl3	7.54440864554413e-30	-0.690797557403717	0.05	0.123	1.70745056465955e-25
Numa1	7.70559701403661e-30	-0.142669632206402	0.256	0.394	1.74393071621677e-25
Rpia	7.78463934094971e-30	-0.300257499616954	0.079	0.165	1.76181957564374e-25
Ano8	7.94911035825483e-30	-0.993514195921638	0.047	0.118	1.79904265628023e-25
Synj1	7.95479010321974e-30	-0.288663784886135	0.128	0.228	1.80032809616069e-25
Ptpa	8.20135898744075e-30	-0.390872799367454	0.089	0.178	1.85613156603759e-25
Mia2	8.48814136279857e-30	-0.254167653619755	0.138	0.24	1.92103615322857e-25
Lrrc20	8.82033263734382e-30	-0.677218661161077	0.092	0.179	1.99621768248365e-25
Ppp2r2d	8.91002947308766e-30	-0.732039793583282	0.052	0.125	2.0165178703492e-25
Dcaf6	8.91709999237936e-30	-0.151530169075941	0.178	0.294	2.0181180702753e-25
Ralgapa1	9.3801130888724e-30	-0.112100468293713	0.199	0.322	2.1229071942736e-25
Ipo9	9.38126972329017e-30	-0.473447181125161	0.081	0.167	2.12316896377503e-25
Sema6a	9.96650708805545e-30	-0.612880978027989	0.112	0.205	2.25561988416871e-25
Serf2	1.00023385041256e-29	-0.70568415170325	0.035	0.101	2.26372925025371e-25
Slc25a24	1.02791848410017e-29	-0.449924382141051	0.084	0.17	2.32638511321551e-25
Frk	1.10098219305319e-29	-0.34591613662111	0.145	0.25	2.49174289931799e-25
Mbd5	1.1016541642055e-29	-0.126208289188832	0.251	0.388	2.49326370442989e-25
Smim14	1.10381467074637e-29	-0.734563801020759	0.073	0.154	2.49815336283319e-25
Pdgfb	1.10931414645483e-29	-0.59814383379373	0.073	0.156	2.51059977625657e-25
Dnmt3a	1.11614308420148e-29	-0.22147765697796	0.171	0.283	2.5260550281648e-25
Ramp1	1.12617056327093e-29	-1.09448699425714	0.043	0.111	2.54874921879477e-25
Hbp1	1.12704946456787e-29	-0.646229721640979	0.05	0.122	2.55073834821e-25
Stam	1.16661357633838e-29	-0.362719155299765	0.116	0.212	2.64027984596901e-25
Ctcf	1.16804901751419e-29	-0.349585164053522	0.1	0.192	2.64352853643811e-25
Dnajb6	1.18935979014718e-29	-0.124343550843997	0.257	0.397	2.69175907706109e-25
Nup88	1.26302120921844e-29	-0.572415552233011	0.075	0.158	2.85846960070316e-25
Tubb5	1.30318833230963e-29	-0.168616634040189	0.058	0.137	2.94937583368317e-25
Ppp1cb	1.39302534290806e-29	-0.351564011508869	0.133	0.234	3.15269495606953e-25
Yipf5	1.43223082773675e-29	-0.529154136952494	0.06	0.136	3.24142480933381e-25
Zfp36l1	1.65294959326995e-29	-0.444229121985615	0.105	0.196	3.74095551948856e-25
Rnf169	1.78847329018606e-29	-0.151788790380923	0.237	0.37	4.04767275034908e-25
Hdac3	1.91853250729807e-29	-0.32506368660089	0.11	0.205	4.34202277051699e-25
Fhl3	1.94170744937145e-29	-0.351651249297313	0.072	0.154	4.39447229941747e-25
Aida	1.94890210930635e-29	-0.540784991171259	0.072	0.154	4.41075525378214e-25
Ube3b	1.99489448215677e-29	-0.355616298825183	0.082	0.168	4.51484519201719e-25
R3hdm4	2.01842012729371e-29	-0.425144365444242	0.073	0.155	4.56808843209111e-25
Map3k7	2.10566923962624e-29	-0.295555053626561	0.102	0.196	4.7655506231221e-25
9630014M24Rik	2.19345089998009e-29	-0.773916934211867	0.075	0.155	4.96421807683494e-25
Slc35e3	2.19377476522112e-29	-0.697891850560942	0.074	0.154	4.96495104864843e-25
Dnajc11	2.21284580691589e-29	-0.4639018849804	0.086	0.172	5.00811263021205e-25
Cplane1	2.2721325738089e-29	-0.347366209855672	0.131	0.231	5.1422904410443e-25
Kdm4c	2.35984317441025e-29	-0.432616963419162	0.107	0.199	5.34079707232529e-25
Arid5a	2.3699846930144e-29	-0.382061584484607	0.089	0.177	5.36374935723019e-25
Nfyc	2.52690566993313e-29	-0.465142583817973	0.079	0.163	5.71889291219266e-25
Tsc1	2.53682627935221e-29	-0.356056064468563	0.072	0.153	5.74134523542993e-25
Rnf111	2.60073529606158e-29	-0.114608241629673	0.191	0.311	5.88598412204656e-25
Afg3l2	3.12161692716393e-29	-0.560450810533582	0.068	0.147	7.0648434295574e-25
March5	3.22611796378525e-29	-0.418537588549954	0.064	0.142	7.30135017563878e-25
Hdac7	3.27398922705622e-29	-0.296312740538705	0.141	0.245	7.40969241867363e-25
Lrif1	3.28275356465168e-29	-0.592368960383911	0.059	0.134	7.42952786751969e-25
Leng1	3.35577761185345e-29	-0.772101233008959	0.043	0.112	7.59479589114672e-25
Pank2	3.61843636815803e-29	-0.182503898725108	0.133	0.235	8.18924518841524e-25
Fut8	3.63111817191218e-29	-0.248219817808868	0.222	0.345	8.21794664667165e-25
Rad21	3.69162114851867e-29	-0.340542457104725	0.079	0.164	8.35487698332746e-25
Calm2	3.76714039883388e-29	-0.189942714295246	0.148	0.255	8.52579215064083e-25
Parp6	3.81130922593989e-29	-0.273692853563027	0.123	0.221	8.62575504014717e-25
Wdfy1	3.88778519578131e-29	-0.420835122586506	0.094	0.182	8.79883545509225e-25
Mtx2	4.34536630188159e-29	-0.78443081278015	0.06	0.135	9.83443301441841e-25
Sh3rf1	4.82563994756409e-29	-0.243013586084937	0.135	0.236	1.0921388329327e-24
Yap1	4.94737559227768e-29	-0.159066806041187	0.185	0.302	1.11969004404428e-24
Sypl	5.01531444672813e-29	-0.287935240740008	0.094	0.183	1.13506596558351e-24
Fbxw4	5.23670646229684e-29	-0.184207626178441	0.131	0.232	1.18517140654702e-24
Sec24b	5.56399090827075e-29	-0.101778172046621	0.247	0.384	1.25924242235984e-24
Sgta	5.99820953889972e-29	-0.438867703525962	0.061	0.139	1.35751478284378e-24
Nsmaf	6.04466447336585e-29	-0.392897030036219	0.067	0.146	1.36802846361216e-24
Cacul1	6.55013980532357e-29	-0.304202354714742	0.108	0.201	1.48242764074083e-24
Rab21	6.74739494712202e-29	-0.280925257967526	0.146	0.25	1.52707042443266e-24
Actr1b	6.76978468876557e-29	-0.861294888525402	0.037	0.102	1.53213767076142e-24
Add2	7.52306912115836e-29	-0.910811911349175	0.055	0.127	1.70262100350056e-24
Prkd3	7.60748893828783e-29	-0.603252800232082	0.069	0.147	1.7217268965133e-24
Mrps6	8.20614810034823e-29	-0.957194367808297	0.039	0.105	1.85721543807081e-24
Itprid1	8.2189671501497e-29	-0.470495443509716	0.09	0.178	1.86011664542188e-24
Tomm34	8.5852866664086e-29	-0.271721215116785	0.108	0.203	1.94302207834159e-24
Rps29	8.97742485105173e-29	-0.63928986609714	0.036	0.102	2.03177079229003e-24
Ampd2	9.15886099279029e-29	-0.883355261363685	0.039	0.104	2.0728334198883e-24
Fxr2	9.24707041915401e-29	-0.435058319930142	0.111	0.204	2.09279697726293e-24
Stab1	9.30242521906903e-29	-0.327401179242552	0.111	0.206	2.1053248755797e-24
Scaf1	9.41874825882869e-29	-0.522304355365471	0.061	0.136	2.13165110593811e-24
Ap3s1	9.42472050978953e-29	-0.39876997783797	0.076	0.158	2.13300274577557e-24
Ier5l	1.0013845231231e-28	-0.432325545709991	0.068	0.147	2.2663334527322e-24
Slc38a9	1.06297155691083e-28	-0.353715581066665	0.074	0.156	2.40571722760058e-24
Abhd17b	1.13673101883525e-28	-0.21380719130163	0.096	0.186	2.57264964182794e-24
Caml	1.15380263003435e-28	-0.490929162054635	0.055	0.129	2.61128611229375e-24
Cdcp1	1.20569481988237e-28	-0.201310284139735	0.205	0.325	2.72872851635778e-24
Ptges3	1.26485162532136e-28	-0.157603633887942	0.112	0.208	2.8626121984273e-24
Cops5	1.40793295605529e-28	-0.618903171934394	0.038	0.103	3.18643386614434e-24
Cdyl2	1.45786584409995e-28	-0.541984897442236	0.109	0.201	3.29944197836701e-24
Plekhm2	1.47243113767495e-28	-0.263501414310537	0.111	0.206	3.33240615078595e-24
Atp11c	1.51594906188811e-28	-0.546511712466945	0.055	0.128	3.43089591686518e-24
Rhob	1.54209086576859e-28	-0.287056646103865	0.098	0.188	3.49006004740748e-24
Fkbp5	1.54801860368199e-28	-0.260139434021084	0.097	0.188	3.50347570385309e-24
Mdfic	1.57350609005329e-28	-0.384701592584597	0.114	0.208	3.56115898300861e-24
Rnf138	1.6032684655111e-28	-0.372783925279256	0.073	0.154	3.62851719114473e-24
Dusp7	1.62797768356535e-28	-0.630082402761441	0.07	0.148	3.68443909344511e-24
Scn5a	1.63426746837532e-28	-0.477815497705523	0.128	0.224	3.69867413442702e-24
Ccser2	1.6554185788804e-28	-0.202162952333348	0.171	0.281	3.74654332772212e-24
Csgalnact1	1.73266852035481e-28	-0.193146041444854	0.298	0.446	3.921375395267e-24
Fxyd5	1.7434753910366e-28	-0.119336931083915	0.117	0.215	3.94583350499404e-24
Mpdz	1.84035451129278e-28	-0.423773123997444	0.1	0.188	4.16509032995782e-24
Tmem63a	1.90452936425509e-28	-0.275457300366693	0.095	0.185	4.31033085718212e-24
Smarce1	2.06807694092085e-28	-0.329872942235646	0.102	0.192	4.68047173269208e-24
Ube2v2	2.11332343198696e-28	-0.51990695043026	0.054	0.126	4.78287359127289e-24
Tmpo	2.12299954087105e-28	-0.242177506424682	0.099	0.188	4.80477256089937e-24
Polk	2.23577656138898e-28	-0.256604542366662	0.15	0.254	5.06000951373553e-24
Tubb4b	2.3150538617997e-28	-0.782344414920315	0.036	0.1	5.23942990002507e-24
Gpr153	2.51920270323658e-28	-0.901223303169422	0.046	0.115	5.70145955796502e-24
Terf2	2.54244625400411e-28	-0.654762009667771	0.063	0.139	5.7540643620621e-24
H2afz	2.59036942924367e-28	-0.652345854699323	0.072	0.151	5.86252409226427e-24
Yy1	2.60995458675504e-28	-0.228657905535931	0.2	0.317	5.906849220744e-24
Lonp2	2.66116851921391e-28	-0.414677819764221	0.106	0.196	6.02275659268492e-24
Dennd4c	2.66257733739461e-28	-0.282266206520738	0.146	0.249	6.02594502999149e-24
Odf2l	2.70558837204207e-28	-0.220039969400304	0.123	0.222	6.12328760360561e-24
Fmn1	2.77539479222347e-28	-0.237763603408833	0.143	0.246	6.28127349376016e-24
Itpripl2	2.81176394399186e-28	-0.237425698794814	0.086	0.172	6.36358415804239e-24
Wdr45b	2.90732818845013e-28	-0.492705542436469	0.073	0.152	6.57986515610033e-24
Med21	2.93982975770456e-28	-0.432857380222495	0.059	0.134	6.65342270763696e-24
Tubb6	2.96578441411261e-28	-0.819831839150318	0.06	0.133	6.71216328601965e-24
Gak	3.06718875164021e-28	-0.134697462844195	0.153	0.26	6.94166158271212e-24
Uimc1	3.08623823310141e-28	-0.214422355026687	0.123	0.221	6.98477436915511e-24
Psen1	3.09813587159583e-28	-0.376492929445252	0.063	0.139	7.01170110459568e-24
Mybbp1a	3.10282447086382e-28	-0.438468470286698	0.082	0.167	7.022312342459e-24
Nck1	3.12950233649979e-28	-0.393478368330201	0.102	0.191	7.08268968796632e-24
Uri1	3.25645065941217e-28	-0.247343497780769	0.16	0.266	7.36999913238162e-24
Phf8	3.51802783765973e-28	-0.464724627734159	0.094	0.181	7.96200060219149e-24
Gabpb2	3.52033642261839e-28	-0.529387427119539	0.065	0.141	7.96722539166993e-24
Tm9sf1	3.52333199018163e-28	-0.314789754814892	0.066	0.145	7.97400496017908e-24
Cog5	3.9908819391168e-28	-0.251045081660056	0.116	0.21	9.03216400460914e-24
Dcaf1	4.26263991213319e-28	-0.259841533204427	0.107	0.2	9.64720664913983e-24
Fermt1	5.05453788121408e-28	-0.228773082730996	0.229	0.35	1.14394301327637e-23
Ubac1	5.51909157307268e-28	-0.6433253936344	0.039	0.104	1.24908080481781e-23
Rab11fip2	5.5932773446798e-28	-0.606961244794929	0.052	0.122	1.26587052864793e-23
Rfx1	5.81535260866586e-28	-0.49257870426257	0.052	0.124	1.31613060239326e-23
Srpk2	6.35912059504144e-28	-0.152677395122229	0.261	0.397	1.43919617306978e-23
Jup	6.84333658391984e-28	-0.382237249516498	0.092	0.178	1.54878393567274e-23
Eva1c	6.91952702867476e-28	-0.388928209195426	0.138	0.237	1.56602735712967e-23
Lamp1	7.10350814446251e-28	-0.180328151196152	0.089	0.176	1.60766596325475e-23
Cyp4f13	7.24137481170776e-28	-0.402992392611097	0.058	0.133	1.6388679473857e-23
Tec	7.35495104105612e-28	-0.268327521147702	0.102	0.193	1.66457251961182e-23
Rpl9	7.50205346633069e-28	-0.451492318005725	0.054	0.125	1.69786474049996e-23
Capn1	7.50541512398939e-28	-0.241076216723404	0.123	0.221	1.69862555086128e-23
Ints3	7.71631932287631e-28	-0.359149041925822	0.097	0.184	1.74635738915337e-23
Zfp568	8.07755938592541e-28	-0.260359741336003	0.099	0.188	1.82811324022264e-23
Prmt2	8.20805758466428e-28	-0.855051124644777	0.041	0.106	1.85764759256122e-23
Trim41	8.24542493875239e-28	-0.43968100729901	0.071	0.15	1.86610457213844e-23
Slc2a1	8.47042001851345e-28	-0.567957434806492	0.12	0.21	1.91702545858996e-23
Gsk3a	8.49351980764865e-28	-0.632787417894977	0.045	0.112	1.92225340286704e-23
Nae1	9.10676401780532e-28	-0.426007173542685	0.071	0.149	2.0610428325097e-23
Xrcc4	9.18152344461065e-28	-0.40969815281788	0.094	0.18	2.07796238598428e-23
Gm37240	9.56550995964854e-28	-0.607535455604676	0.081	0.161	2.16486621406766e-23
H2-K1	9.57261860901743e-28	0.918471222420613	0.68	0.708	2.16647504359283e-23
Ctc1	9.59813674432222e-28	-0.364198827109126	0.057	0.13	2.172250307975e-23
Usp6nl	9.740549195487e-28	-0.186233301224851	0.214	0.335	2.20448109392262e-23
Colec12	9.77527223250077e-28	-0.651667014971209	0.038	0.103	2.21233961165958e-23
Cand1	1.00014561695373e-27	-0.41078708331715	0.097	0.183	2.26352956028967e-23
Plxnb2	1.18394624392431e-27	-0.209488394223883	0.103	0.195	2.67950713924949e-23
Supt3	1.23737300205929e-27	-0.352570586719186	0.104	0.192	2.80042257826059e-23
Mysm1	1.28079909096226e-27	-0.107416865811009	0.135	0.235	2.89870450266579e-23
Rb1cc1	1.30617940544247e-27	0.108540425606284	0.179	0.295	2.95614523039739e-23
Slc22a23	1.31482989965446e-27	-0.314433936826136	0.172	0.279	2.97572302889798e-23
Oip5os1	1.31813587897724e-27	-0.423677960719346	0.07	0.149	2.98320512130128e-23
Maea	1.45955994255405e-27	-0.3472314957661	0.134	0.23	3.30327606198833e-23
Zc3h4	1.53223767127067e-27	-0.205880071149481	0.096	0.184	3.46776029761978e-23
Klf13	1.54771849926657e-27	-0.263190746224827	0.161	0.265	3.50279650754009e-23
Crebrf	1.57133722975608e-27	-0.360384904467061	0.08	0.161	3.55625041838396e-23
Cdc42se2	1.6193168638918e-27	-0.336272952307932	0.098	0.185	3.66483792635992e-23
Prrg2	1.63104652174796e-27	-0.827975342765676	0.051	0.12	3.69138448801999e-23
Tshz1	1.70962803510268e-27	-0.806330774254998	0.068	0.143	3.86923016904438e-23
Khdc4	1.75700545174418e-27	-0.165778001430607	0.146	0.248	3.97645473838743e-23
Fgd6	1.80079060258771e-27	-0.234577463901625	0.19	0.303	4.07554929177651e-23
Eps15l1	1.82838330635281e-27	-0.248260131622916	0.121	0.216	4.13799709893768e-23
Maml2	1.86330348460281e-27	-0.136628629645041	0.328	0.482	4.21702844635309e-23
Oxr1	1.94348985061748e-27	-0.166151700297218	0.111	0.203	4.39850622991749e-23
Clasp1	1.96028425613132e-27	-0.217261005577475	0.214	0.332	4.4365153284764e-23
Ccser1	1.97456321931196e-27	-0.17704873236255	0.045	0.114	4.46883147794684e-23
Galnt3	2.04526711139706e-27	-0.306635388703196	0.102	0.191	4.62884852651382e-23
Gpatch2	2.1410946891371e-27	-0.17283691088502	0.184	0.296	4.84572550045509e-23
Klhl26	2.16783788260017e-27	-0.107412078421658	0.138	0.239	4.90625069590069e-23
Rab40c	2.19023568829585e-27	-0.244658139904554	0.136	0.236	4.95694140975116e-23
Ppp2r3a	2.23480799736594e-27	-0.2551376888568	0.123	0.218	5.05781745963861e-23
Malt1	2.2775526169667e-27	-0.18060846889777	0.131	0.23	5.15455708271904e-23
Hmgb2	2.30096332821146e-27	-0.407809526724894	0.049	0.119	5.20754020440817e-23
Atf2	2.3071862540909e-27	-0.190023965204422	0.174	0.282	5.22162393025852e-23
Clint1	2.42172371076648e-27	-0.194008974818857	0.214	0.332	5.48084510220669e-23
Arhgef28	2.63222432213935e-27	-0.27305083238063	0.175	0.282	5.95725008586579e-23
Dock8	2.73717694677413e-27	-0.323509703993944	0.091	0.177	6.1947788659392e-23
Fndc3b	2.81734938025731e-27	-0.184020015719578	0.531	0.76	6.37622511739833e-23
S100a11	2.86802804740556e-27	-0.414453681335641	0.048	0.116	6.49092107688827e-23
Wee1	2.9183522294349e-27	-0.677821008569857	0.049	0.117	6.60481476565706e-23
Ankib1	2.93170648918691e-27	-0.26720136686224	0.173	0.279	6.6350381263278e-23
Mfsd6	3.00212294242977e-27	-0.411476909398216	0.073	0.152	6.79440464330706e-23
Nedd4l	3.04383825417595e-27	-0.139222852889168	0.255	0.388	6.88881473685101e-23
Dgkd	3.05916489805932e-27	-0.337089459274569	0.137	0.236	6.92350199728785e-23
Grk2	3.33178811704212e-27	-0.13388112473409	0.116	0.21	7.54050286648972e-23
Il4ra	3.49676024971144e-27	-0.341032977117194	0.135	0.233	7.91386779714693e-23
Spata5	3.54631560885715e-27	-0.266311646623596	0.169	0.276	8.0260214859655e-23
Mthfd1l	3.65294410915673e-27	-0.583959929737654	0.094	0.178	8.26734310784352e-23
Limk2	3.69254338087329e-27	-0.237563583687058	0.18	0.288	8.35696417959242e-23
Cant1	3.69985488355747e-27	-0.340865809154066	0.047	0.116	8.37351157246726e-23
Ubr1	3.73850066529457e-27	-0.327458007717705	0.102	0.19	8.46097470569466e-23
Mtch2	3.86973197466442e-27	-0.338361611079473	0.076	0.155	8.75797740506052e-23
Tor1aip2	3.92779144958922e-27	-0.115356204365329	0.176	0.286	8.88937760871033e-23
F730043M19Rik	3.94437038840591e-27	-0.464319816837298	0.086	0.169	8.92689906304025e-23
Vwa8	3.97441590587505e-27	-0.311043600433308	0.159	0.261	8.99489807817641e-23
Fpgs	4.09013213083729e-27	-0.513203738173437	0.084	0.165	9.25678703851096e-23
Il1rap	4.12406643442436e-27	-0.373171480135055	0.162	0.264	9.33358715438921e-23
Larp4	4.13126489324724e-27	-0.239942157336434	0.108	0.197	9.34987870639716e-23
Gtf2f2	4.26373244560166e-27	-0.263053922739638	0.125	0.22	9.64967927088567e-23
Tpp1	4.2689066376717e-27	-0.523104931332052	0.075	0.153	9.6613895023786e-23
Fnip2	4.385345582927e-27	-0.234052665957549	0.164	0.27	9.92491412328038e-23
R3hcc1l	4.5277164140137e-27	-0.262508148367526	0.128	0.223	1.02471277881958e-22
Prmt3	5.01364833717984e-27	-0.49634448635972	0.065	0.139	1.13468889167054e-22
2610037D02Rik	5.09314691278413e-27	-0.529407010112056	0.085	0.166	1.1526810093013e-22
Zfp326	5.12568568505772e-27	-0.308958120487634	0.119	0.21	1.16004518424226e-22
Mdm4	5.18222085934801e-27	0.105992253037801	0.335	0.493	1.17284022488764e-22
Fam3c	5.40267180886588e-27	-0.452116754632488	0.112	0.201	1.22273268378252e-22
Nars	5.4874364065413e-27	-0.481882969564506	0.083	0.164	1.24191660752843e-22
Derl2	5.56984396245017e-27	-0.156099566808222	0.058	0.131	1.26056708558172e-22
Dbnl	5.68659257615085e-27	-0.242041193500109	0.068	0.145	1.28698963183446e-22
Adam10	6.34006787888019e-27	0.14365016466867	0.266	0.411	1.43488416234816e-22
Stk24	6.4221406129853e-27	-0.27409953538461	0.211	0.327	1.45345886353083e-22
Pcbp1	6.46008176498017e-27	-0.201099461607493	0.05	0.12	1.46204570505031e-22
Lad1	6.71297798761821e-27	-0.435317159708355	0.09	0.172	1.51928117815775e-22
Cct5	7.21773611441026e-27	-0.494791112962216	0.055	0.125	1.63351803741333e-22
Rala	7.22962883943713e-27	-0.396042264825781	0.116	0.206	1.63620959894141e-22
Ola1	7.28702098192257e-27	-0.47705153976853	0.089	0.171	1.64919858862872e-22
Golga1	7.51123219954187e-27	-0.422679783742085	0.092	0.175	1.69994207140032e-22
Bcl2	7.79392221924421e-27	-0.584364681522382	0.13	0.225	1.76392047665935e-22
Mplkip	7.98282312485949e-27	-0.783257933235685	0.039	0.101	1.8066725296182e-22
Tmem208	8.5673638187683e-27	-0.470097949621444	0.044	0.11	1.93896577946364e-22
Dip2b	9.16092805276027e-27	-0.129016588827399	0.203	0.321	2.0733012369007e-22
Aspscr1	9.66831478762443e-27	-0.71732083134944	0.039	0.101	2.18813300273516e-22
Ldha	1.07694354764689e-26	-0.571363893590502	0.071	0.147	2.43733863703445e-22
Map3k5	1.08027906160571e-26	-0.147696048929899	0.252	0.383	2.44488757222604e-22
Msl2	1.14313876966945e-26	-0.15104114422296	0.123	0.217	2.5871516635159e-22
Magi3	1.15361937865593e-26	-0.120574742924261	0.2	0.314	2.6108713777741e-22
Cchcr1	1.20027576379229e-26	-0.43700679851808	0.069	0.145	2.7164641086147e-22
Ddb1	1.22499992361619e-26	-0.290595322479403	0.094	0.179	2.77241982712816e-22
Phf23	1.22787464278244e-26	-0.663312621986828	0.057	0.126	2.77892589154522e-22
Gpaa1	1.23763729013382e-26	-0.268993114938845	0.074	0.153	2.80102071503087e-22
Rnf4	1.28569979419629e-26	-0.297961471657803	0.129	0.223	2.90979577422505e-22
Bmpr1b	1.2888051276995e-26	1.28578661612273	0.235	0.158	2.9168237650095e-22
Ecpas	1.29103891103526e-26	-0.102745968306377	0.19	0.3	2.92187926345501e-22
Slc12a6	1.34109140118905e-26	-0.247469998500301	0.09	0.174	3.03515805917106e-22
Slc30a7	1.36196156707046e-26	-0.323650991113925	0.132	0.227	3.08239141859386e-22
Slc30a5	1.38065415595374e-26	-0.560143110114208	0.047	0.113	3.12469648575449e-22
Sdha	1.4243271072924e-26	-0.715361883985512	0.05	0.117	3.22353710922415e-22
Chuk	1.43902916051446e-26	-0.113772032664507	0.13	0.226	3.25681079607631e-22
Usp7	1.53426907272049e-26	-0.144315190251599	0.201	0.315	3.47235776538101e-22
Fblim1	1.67860141281037e-26	-0.495431903890802	0.131	0.224	3.79901071747243e-22
Ddx55	1.69043656455301e-26	-0.54967572091615	0.068	0.143	3.82579603289637e-22
Gnai3	2.02807903031691e-26	-0.23729271948335	0.137	0.232	4.58994846141322e-22
Zfp868	2.03744774843295e-26	-0.765665041392981	0.046	0.111	4.61115174425344e-22
Phyhd1	2.04892611098351e-26	-0.421973278198048	0.044	0.109	4.63712957437787e-22
Zpr1	2.14367868332044e-26	-0.29799319534915	0.065	0.139	4.85157359609081e-22
Rab11a	2.21234379971061e-26	-0.405340309137507	0.071	0.147	5.00697648750506e-22
Stt3a	2.24344789082146e-26	-0.299838109268319	0.073	0.15	5.07737126650713e-22
Slc4a7	2.32894126987098e-26	-0.277356948751661	0.142	0.241	5.270859881972e-22
Ahnak	2.37485539828218e-26	-0.180243062943937	0.624	0.825	5.37477273739224e-22
Phtf1	2.38890416167866e-26	-0.495384473571659	0.071	0.147	5.40656789871114e-22
Mob1b	2.41088249229636e-26	-0.295138106525826	0.109	0.197	5.45630925656513e-22
Smarcb1	2.61653008551233e-26	-0.47836569442187	0.05	0.117	5.92173088953151e-22
C1galt1	2.63318712633318e-26	-0.409497176366244	0.123	0.214	5.95942910431726e-22
Acsl4	2.6467825913487e-26	-0.136592693230024	0.452	0.655	5.99019836074038e-22
E2f3	2.71780524799674e-26	-0.304491036225749	0.194	0.302	6.15093683726621e-22
S100a16	2.89491689582364e-26	-0.281254235150957	0.058	0.129	6.55177591862806e-22
Tmem214	2.92615638145756e-26	-0.217052871197221	0.063	0.137	6.62247712251475e-22
Atf1	2.95326047540316e-26	-0.429102373468454	0.092	0.174	6.68381910793244e-22
Uba3	2.97732257037046e-26	-0.484002092643998	0.091	0.173	6.73827644126243e-22
Pgk1	3.02404079156743e-26	-0.404713503634035	0.072	0.148	6.84400911947541e-22
Mff	3.08925643009093e-26	-0.460086663757794	0.067	0.141	6.99160515258178e-22
Cdc27	3.14131122848776e-26	-0.155744409068523	0.122	0.214	7.1094155723135e-22
Fam20b	3.21776042813315e-26	-0.291808599322425	0.099	0.184	7.28243540095094e-22
Snx27	3.30152409363477e-26	-0.422672943685216	0.11	0.197	7.47200932871421e-22
Grk5	3.31665304706559e-26	-0.440423989678006	0.073	0.15	7.50624917611884e-22
Exoc4	3.50602418957983e-26	-0.143347164390315	0.476	0.682	7.93483394585707e-22
Map7	3.52437509999395e-26	-0.236313925323522	0.165	0.268	7.97636572630631e-22
Gtf2ird1	3.53202280591418e-26	-0.196464504001082	0.187	0.296	7.99367401434498e-22
Armh3	3.61343628087673e-26	-0.392655128842625	0.097	0.181	8.17792899088021e-22
B4galt7	3.79376747248205e-26	-0.752178128995501	0.04	0.102	8.58605454372138e-22
Tmem131l	4.05640208237739e-26	-0.331590492405506	0.143	0.242	9.18044919283651e-22
Zfp395	4.07231025410825e-26	-0.597680097436133	0.043	0.107	9.21645256709778e-22
Specc1l	4.15315257755868e-26	-0.3960234770161	0.106	0.192	9.3994149135308e-22
Slain2	4.26571861908801e-26	-0.291392276325214	0.101	0.186	9.65417437871998e-22
Gbp8	4.30097018712247e-26	2.02207195513549	0.148	0.084	9.73395572749558e-22
Sil1	4.38019473699274e-26	-0.272750042529806	0.116	0.206	9.91325672876197e-22
Zdhhc16	4.38238655214687e-26	-0.991946348039175	0.039	0.1	9.91821724481879e-22
Mink1	4.40799670510833e-26	-0.393612824538865	0.103	0.188	9.97617814300118e-22
Herc3	4.52796516227388e-26	-0.486816664858963	0.112	0.199	1.02476907552582e-21
Adarb1	4.70065903190456e-26	-0.38393654320749	0.148	0.246	1.06385315210064e-21
Gm7072	4.79838533739064e-26	-0.519136220561582	0.04	0.103	1.08597056955825e-21
4632427E13Rik	4.84524549556432e-26	-0.641240661102888	0.046	0.11	1.09657596055612e-21
Atp11b	4.90708113581122e-26	-0.259600066457079	0.109	0.197	1.1105706026568e-21
Esrp2	5.0725419938135e-26	-0.898330853652397	0.042	0.105	1.14801770403987e-21
Suclg2	5.0772194521933e-26	-0.462899484018288	0.078	0.156	1.14907630642039e-21
Pcnx3	5.07900150013856e-26	-0.42597427556616	0.053	0.121	1.14947961951136e-21
Mbtps1	5.27618234528622e-26	-0.305987462152974	0.095	0.18	1.19410558838518e-21
Flii	5.372912738314e-26	-0.629094066761704	0.046	0.111	1.21599761093522e-21
Cyb5r4	5.4065978994209e-26	-0.701868834816505	0.05	0.117	1.22362123659694e-21
Stx8	5.4976547661659e-26	-0.190945068488257	0.194	0.305	1.24422922667867e-21
Ints1	5.8174670724433e-26	-0.787538736723	0.05	0.116	1.31660914783537e-21
B2m	6.15042228728809e-26	-0.21825238094319	0.149	0.248	1.39196357205904e-21
Mbd1	6.23832591919189e-26	-0.129144563976522	0.087	0.168	1.41185792203151e-21
Mms19	6.24292768078176e-26	-0.187906083512418	0.155	0.256	1.41289939271453e-21
Nr2c1	6.61660208985163e-26	-0.594439600331379	0.066	0.138	1.49746938497522e-21
Tmem87a	6.70735891215616e-26	-0.174662502721896	0.133	0.229	1.51800946899918e-21
Rnf19b	6.8459468700586e-26	-0.109043892001671	0.231	0.353	1.54937469563166e-21
Zfp180	7.59314986942336e-26	-0.4209269181335	0.063	0.135	1.71848167844789e-21
Dnajc3	7.70500501288372e-26	-0.329818762109737	0.071	0.146	1.74379673451584e-21
Rpl36	7.93983154306806e-26	-0.168513416542025	0.057	0.129	1.79694267482716e-21
Psmb2	8.7873286404347e-26	-0.365893392773459	0.092	0.173	1.98874821790318e-21
Tmem260	9.17896601458892e-26	-0.477515290685124	0.069	0.143	2.07738358842176e-21
Zfp609	9.24698147362088e-26	-0.110562235912364	0.25	0.377	2.09277684710988e-21
Urgcp	9.50035506124901e-26	-0.64241970828081	0.058	0.127	2.15012035746188e-21
Rrp1	9.61402212111318e-26	-0.598960039350295	0.057	0.127	2.17584548645033e-21
Midn	9.65132618754168e-26	-0.388950455511344	0.085	0.164	2.18428814276443e-21
Nvl	9.83814748755095e-26	-0.113833121676666	0.124	0.218	2.22656953938253e-21
Mob4	1.1086449094046e-25	-0.376159676852853	0.07	0.144	2.50908515896449e-21
Tet2	1.12276405911805e-25	-0.19184674833114	0.119	0.21	2.54103961859596e-21
Wiz	1.15643859060636e-25	-0.428106510386724	0.046	0.112	2.61725181826031e-21
Ftx	1.19450029946081e-25	-0.536838777829983	0.074	0.149	2.7033930777397e-21
Lman2	1.20579364419057e-25	-0.417981738638079	0.05	0.117	2.72895217553209e-21
Pdss1	1.24976733026466e-25	-0.712883831032647	0.042	0.104	2.82847342185497e-21
Gys1	1.25397351744911e-25	-0.503690964569907	0.079	0.154	2.83799286469082e-21
Slc9a8	1.25645631602295e-25	-0.223260962831655	0.094	0.177	2.84361193442313e-21
Nat10	1.33328123087031e-25	-0.460878102576194	0.046	0.111	3.01748208170569e-21
Rbbp8	1.33465545655802e-25	-0.436195710710857	0.058	0.128	3.02059222928211e-21
Zdhhc17	1.35606271485564e-25	-0.52736759697083	0.058	0.126	3.06904113626128e-21
Gpr137b	1.40427597804933e-25	-0.689013718515153	0.04	0.102	3.17815739352125e-21
Tmx3	1.51834780254432e-25	-0.11490277652229	0.092	0.174	3.4363247467183e-21
Rhbdd1	1.55448454757029e-25	-0.642678560617489	0.074	0.149	3.51810942806108e-21
Thoc7	1.58859219323764e-25	-0.445383838501076	0.052	0.118	3.59530185173543e-21
Col6a3	1.60637630709053e-25	-0.37415480044767	0.041	0.104	3.63555085820728e-21
Wdr7	1.61356651903265e-25	-0.427500096594385	0.085	0.164	3.65182374587469e-21
Btaf1	1.73276000865331e-25	-0.106449057757473	0.173	0.277	3.92158245158418e-21
Wasl	1.74478431838567e-25	-0.216401868356547	0.137	0.232	3.94879586937045e-21
Vdac3	1.78274375171162e-25	-0.745756160393614	0.043	0.105	4.03470565887374e-21
Man1a2	1.79512854955486e-25	-0.126811387045273	0.109	0.197	4.06273493335255e-21
Trabd	1.89967257828767e-25	-0.250085398781504	0.08	0.159	4.29933897918066e-21
Hmgcr	1.94475801877451e-25	-0.384877249374731	0.083	0.162	4.40137634809046e-21
Lrrc45	1.98128896919712e-25	-0.112651323487993	0.078	0.156	4.48405319508692e-21
Pvr	1.99538687438037e-25	-0.736597068149193	0.047	0.11	4.51595957409765e-21
Wdr11	1.99677213976809e-25	-0.484721986391907	0.057	0.125	4.51909470672314e-21
Dph6	2.02215382004768e-25	-0.727158308915618	0.06	0.128	4.57653852553192e-21
Fam168b	2.06110468898627e-25	-0.4807706231272	0.085	0.164	4.66469213211373e-21
Srgap1	2.2727712190082e-25	-0.505298838826148	0.098	0.179	5.14373582285935e-21
Srpr	2.33359627574968e-25	-0.327234164372727	0.076	0.152	5.28139509127667e-21
Mef2d	2.41872532385091e-25	-0.160134892564444	0.118	0.209	5.47405915293938e-21
Gtpbp2	2.45943312604081e-25	0.178565487459421	0.137	0.237	5.56618905085555e-21
Gsr	2.63491850242919e-25	-0.266050550312011	0.095	0.177	5.96334755469774e-21
Ciapin1	2.7205455331548e-25	-0.67178032003841	0.05	0.116	6.15713865063595e-21
Rpl11	2.72432448287301e-25	-0.286365697441208	0.065	0.137	6.16569116963819e-21
Tmod3	2.86268002663691e-25	-0.111017640589712	0.149	0.247	6.47881743628466e-21
Cenpt	2.8884643011165e-25	-0.677040798770323	0.051	0.117	6.53717240628687e-21
Casd1	3.02017781746205e-25	-0.480709531580282	0.061	0.13	6.83526643648011e-21
Cnksr1	3.02336623227826e-25	-0.546390882424164	0.043	0.105	6.84248245689216e-21
Trim44	3.35244528306584e-25	-0.146937117902072	0.094	0.177	7.58725416463461e-21
Aebp2	3.37138266865351e-25	-0.18983650598381	0.14	0.236	7.63011325569663e-21
Ctps	3.57264290629933e-25	-0.30538435389995	0.074	0.149	8.08560542553664e-21
Man2a2	3.95284528873422e-25	-0.228279873187109	0.111	0.199	8.94607945746329e-21
Opa1	3.99531221080673e-25	-0.298687554035642	0.125	0.215	9.04219059549779e-21
Edem2	4.11520379422508e-25	-0.348297153662707	0.055	0.123	9.31352922709021e-21
Dcaf10	4.41241851206373e-25	-0.546869975913221	0.07	0.142	9.98618557650263e-21
Rpl37a	4.4584892751377e-25	-0.35360055899691	0.05	0.116	1.00904529274916e-20
Dpp3	4.53688211722445e-25	-0.413328248330473	0.05	0.115	1.02678716077024e-20
Nedd9	4.65912022832674e-25	-0.193190064781032	0.189	0.296	1.05445209007491e-20
Wdr1	4.73819306184544e-25	-0.388778299764806	0.108	0.193	1.07234785375686e-20
Rassf1	4.92101922554387e-25	-0.423237660004939	0.091	0.172	1.11372507112509e-20
Rhbdf2	4.92554261082578e-25	-0.214804371398909	0.114	0.202	1.11474880368209e-20
Parg	4.92950264048886e-25	-0.308453462407307	0.119	0.207	1.11564503759544e-20
Fbrs	5.01548217507828e-25	-0.330416684764749	0.062	0.132	1.13510392586372e-20
Hnrnpa3	5.07754309082145e-25	-0.102333890280257	0.211	0.328	1.14914955231471e-20
Ttc5	5.44081294322977e-25	-0.48610764656724	0.075	0.149	1.23136478531176e-20
Wtap	5.52761529537401e-25	-0.113412792400224	0.117	0.206	1.25100989364905e-20
Anxa1	5.56514700541825e-25	-0.230040488543918	0.205	0.317	1.25950407026626e-20
Hnrnpul1	5.57460138807114e-25	-0.413172074280726	0.107	0.19	1.26164378614826e-20
Slc44a2	5.66469503190446e-25	-0.236265299059884	0.205	0.314	1.28203377962062e-20
Pcgf3	5.69499538687202e-25	-0.305809808913735	0.095	0.175	1.28889135595688e-20
Pttg1ip	5.79706740146064e-25	-0.245278709001996	0.051	0.118	1.31199229429857e-20
Ptpn21	6.06299366888818e-25	-0.4997318369872	0.068	0.139	1.37217672714277e-20
Recql5	6.13130323733637e-25	-0.734514044660458	0.041	0.101	1.38763654867397e-20
Rev1	6.1547762561285e-25	-0.1168455230523	0.18	0.287	1.392948962287e-20
Stx12	6.19814252364859e-25	-0.481809831708122	0.082	0.158	1.40276361595215e-20
Osbpl11	6.38523825343473e-25	-0.272952751722985	0.082	0.159	1.44510712151735e-20
Rab22a	6.52838746779148e-25	-0.419171781826066	0.121	0.207	1.47750465171057e-20
Hnrnpr	6.54507433643661e-25	-0.103382572132689	0.171	0.273	1.48128122382233e-20
Snx3	6.54990293349192e-25	-0.492646298195122	0.065	0.136	1.48237403190789e-20
Magi1	6.6047607993051e-25	-0.163059280887082	0.543	0.783	1.49478946409873e-20
Cog4	6.97730282212741e-25	-0.245101040747173	0.091	0.17	1.57910317470388e-20
Cnnm4	7.06995824821516e-25	-0.417950522212527	0.08	0.156	1.60007295073605e-20
Lrp1	7.19234551898656e-25	-0.173606075304616	0.244	0.364	1.62777163785704e-20
Sp1	7.22054238576841e-25	-0.644066293902542	0.056	0.123	1.63415315274711e-20
Dcaf13	7.46709093246616e-25	-0.42161983820528	0.052	0.118	1.68995201983574e-20
Copg2	7.57825893514683e-25	-0.33241740768825	0.095	0.176	1.71511156220243e-20
Ncoa6	7.96558761444548e-25	-0.13273805897317	0.143	0.239	1.8027717889013e-20
Thada	8.24323316613081e-25	-0.15967849274251	0.15	0.249	1.86560853015872e-20
Slc35e2	8.77289886882059e-25	-0.315436644438092	0.056	0.123	1.98548247199148e-20
Gopc	8.87386396569312e-25	-0.445717126452463	0.072	0.143	2.00833289271567e-20
[truncated: 1,582 more rows]
